# Supplementary material for: Critical Role for Very-Long Chain Sphingolipids in Invariant Natural Killer T Cell Development and Homeostasis
Source: Front Immunol. 2017 Nov 1;8:1386. doi: 10.3389/fimmu.2017.01386 (PMC5672022; doi:10.3389/fimmu.2017.01386)
Supplement: Data Sheet S1 — Raw RNAseq data and analysis of differentially expressed genes in livers isolated from wild-type (WT) and ceramide synthase 2 (CerS2)-null mice with and without LCMV infection, and LCMV-infected CerS2-null mice after transfer of WT iNKT cells. The data have been uploaded to Gene Expression Omnibus (GEO), accession number GSE104205. [file data_sheet_1.xlsx]

## Sheet: Deseq_all_results
Gene	WT923	WT939	WTII_LCMV	WTIV_LCMV	WTV_LCMV	KO878	KOII_LCMV	KOIV_LCMV	KOV_LCMV	KOIIiNKT_LCMV	KOIViNKT_LCMV	KOViNKT_LCMV	WT923 _normalized	WT939 _normalized	WTII_LCMV _normalized	WTIV_LCMV _normalized	WTV_LCMV _normalized	KO878 _normalized	KOII_LCMV _normalized	KOIV_LCMV _normalized	KOV_LCMV _normalized	KOIIiNKT_LCMV _normalized	KOIViNKT_LCMV _normalized	KOViNKT_LCMV _normalized	ko_ko_lcmv.baseMean	ko_ko_lcmv.log2FoldChange	ko_ko_lcmv.pvalue	ko_ko_lcmv.padj	ko_ko_lcmv.pass	ko_ko_lcmv.Direction	ko_wt.baseMean	ko_wt.log2FoldChange	ko_wt.pvalue	ko_wt.padj	ko_wt.pass	ko_wt.Direction	ko_iNKT_ko_lcmv.baseMean	ko_iNKT_ko_lcmv.log2FoldChange	ko_iNKT_ko_lcmv.pvalue	ko_iNKT_ko_lcmv.padj	ko_iNKT_ko_lcmv.pass	ko_iNKT_ko_lcmv.Direction	wt_wt_lcmv.baseMean	wt_wt_lcmv.log2FoldChange	wt_wt_lcmv.pvalue	wt_wt_lcmv.padj	wt_wt_lcmv.pass	wt_wt_lcmv.Direction	ko_lcmv_wt_lcmv.baseMean
0610005C13Rik	215	223	227	67	81	59	124	146	112	62	139	225	168.89	194.783	125.985	100.519	119.779	84.9587	93.7085	119.061	123.793	91.0124	164.103	115.199	125.149	-0.344169	0.345547	0.88013	no	down	125.149	-1.01165	0.00778952	0.169808	no	down	125.149	0.137821	0.592907	0.998228	no	up	125.149	0.617738	0.0285003	0.216867	no	up	125.149
0610007P14Rik	314	250	179	68	86	148	108	81	52	67	126	226	246.659	218.366	99.3451	102.02	127.173	213.117	81.6171	66.0546	57.4751	98.3521	148.755	115.711	131.22	1.53992	5.28678e-06	0.000714239	yes	up	131.22	-0.150349	0.666165	0.985018	no	down	131.22	0.787087	0.00192294	0.106355	no	up	131.22	1.05037	0.000100976	0.00284111	yes	up	131.22
0610009B22Rik	26	35	50	20	15	15	30	23	17	15	19	44	20.424	30.5713	27.75	30.0058	22.1813	21.5997	22.6714	18.7563	18.7899	22.0191	22.4314	22.5277	23.3107	0.108218	0.827916	0.976263	no	up	23.3107	-0.198403	0.700162	0.989289	no	down	23.3107	0.13876	0.707977	0.998228	no	up	23.3107	-0.0725241	0.854477	0.974551	no	down	23.3107
0610009O20Rik	10	11	9	5	4	6	11	7	2	2	7	8	7.85537	9.60813	4.995	7.50145	5.915	8.63987	8.31285	5.70842	2.21058	2.93588	8.26419	4.09595	6.33689	0.400351	0.539029	0.93863	no	up	6.33689	-0.0924387	0.889507	0.998363	no	down	6.33689	-0.10662	0.853551	1	no	down	6.33689	0.412339	0.490535	0.858	no	up	6.33689
0610010K14Rik	56	43	91	39	29	44	42	69	43	36	53	114	43.9901	37.559	50.505	58.5113	42.8838	63.359	31.74	56.2688	47.5275	52.8459	62.5717	58.3673	50.5108	0.440622	0.279677	0.846257	no	up	50.5108	0.567839	0.186373	0.778921	no	up	50.5108	0.349229	0.243827	0.925941	no	up	50.5108	-0.287697	0.390975	0.810368	no	down	50.5108
0610011F06Rik	191	155	166	42	42	59	41	53	34	49	54	112	150.038	135.387	92.1301	63.0122	62.1075	84.9587	30.9843	43.2209	37.5799	71.9292	63.7523	57.3433	74.3703	1.1209	0.00344172	0.110673	no	up	74.3703	-0.724872	0.0625436	0.535696	no	down	74.3703	0.739754	0.00991089	0.274657	no	up	74.3703	0.902167	0.00222355	0.0346431	no	up	74.3703
0610012G03Rik	168	155	137	50	49	82	120	76	68	58	57	139	131.97	135.387	76.0351	75.0145	72.4588	118.078	90.6856	61.9772	75.1597	85.1406	67.2941	71.1671	88.364	0.591082	0.0870132	0.617193	no	up	88.364	-0.189487	0.597462	0.970982	no	down	88.364	-0.0357873	0.888669	1	no	down	88.364	0.806037	0.00350051	0.0477705	no	up	88.364
0610030E20Rik	3	4	13	1	6	7	12	5	1	2	0	18	2.35661	3.49386	7.21501	1.50029	8.8725	10.0798	9.06856	4.07745	1.10529	2.93588	0	9.21588	4.99343	0.503636	0.459398	0.924569	no	up	4.99343	0.91193	0.189318	0.781334	no	up	4.99343	-0.080509	0.901275	1	no	down	4.99343	-0.61241	0.362602	0.789033	no	down	4.99343
0610031O16Rik	15	11	3	1	2	3	4	2	1	6	4	2	11.7831	9.60813	1.665	1.50029	2.9575	4.31993	3.02285	1.63098	1.10529	8.80765	4.72239	1.02399	4.34559	0.687525	0.314068	0.859194	no	up	4.34559	-0.97291	0.153803	0.741616	no	down	4.34559	0.739936	0.255368	0.930485	no	up	4.34559	1.63693	0.0137908	0.132029	no	up	4.34559
0610037L13Rik	24	38	29	15	10	15	23	22	15	17	16	52	18.8529	33.1917	16.095	22.5043	14.7875	21.5997	17.3814	17.9408	16.5794	24.955	18.8896	26.6237	20.7834	0.28288	0.58445	0.949415	no	up	20.7834	-0.240255	0.652036	0.98416	no	down	20.7834	0.413974	0.28928	0.943591	no	up	20.7834	0.503613	0.235833	0.677538	no	up	20.7834
0610040J01Rik	38	30	22	8	14	7	33	27	17	14	7	33	29.8504	26.204	12.21	12.0023	20.7025	10.0798	24.9385	22.0182	18.7899	20.5512	8.26419	16.8958	18.5422	-0.837236	0.130397	0.701172	no	down	18.5422	-1.13553	0.0466531	0.471352	no	down	18.5422	-0.48201	0.240658	0.925941	no	down	18.5422	0.83464	0.0599772	0.347201	no	up	18.5422
1110001J03Rik	194	225	132	33	37	61	84	77	28	35	34	103	152.394	196.53	73.2601	49.5096	54.7138	87.8386	63.4799	62.7927	30.9481	51.378	40.1403	52.7353	76.31	0.673418	0.0968495	0.642114	no	up	76.31	-0.946879	0.0234673	0.34054	no	down	76.31	-0.124461	0.686271	0.998228	no	down	76.31	1.44512	8.09732e-06	0.000330692	yes	up	76.31
1110002L01Rik	1	2	1	0	1	1	6	2	1	2	0	3	0.785537	1.74693	0.555	0	1.47875	1.43998	4.53428	1.63098	1.10529	2.93588	0	1.53598	1.47905	-0.446987	0.482617	0.930478	no	down	1.47905	0.0702671	0.910354	1	no	up	1.47905	-0.434051	0.536233	0.998228	no	down	1.47905	0.351029	0.611285	0.900049	no	up	1.47905
1110004E09Rik	27	18	32	18	15	12	23	29	10	15	9	54	21.2095	15.7224	17.76	27.0052	22.1813	17.2797	17.3814	23.6492	11.0529	22.0191	10.6254	27.6477	19.4611	0.00681768	0.99008	1	no	up	19.4611	-0.0628402	0.91227	1	no	down	19.4611	0.208878	0.619786	0.998228	no	up	19.4611	-0.214463	0.638306	0.908687	no	down	19.4611
1110004F10Rik	62	54	122	35	33	25	80	74	41	36	50	124	48.7033	47.1672	67.7101	52.5101	48.7988	35.9994	60.4571	60.3462	45.3169	52.8459	59.0299	63.4872	53.531	-0.546428	0.186141	0.773909	no	down	53.531	-0.34172	0.430342	0.92589	no	down	53.531	0.0778783	0.783641	0.998228	no	up	53.531	-0.245092	0.43942	0.831568	no	down	53.531
1110007C09Rik	27	26	29	17	12	35	47	39	23	14	18	40	21.2095	22.7101	16.095	25.5049	17.745	50.3992	35.5185	31.8041	25.4217	20.5512	21.2508	20.4797	25.7241	0.554713	0.222297	0.812618	no	up	25.7241	1.01591	0.0357232	0.423485	no	up	25.7241	-0.543661	0.128801	0.820711	no	down	25.7241	0.178557	0.657745	0.917858	no	up	25.7241
1110008F13Rik	455	476	473	197	195	182	449	391	212	176	165	638	357.419	415.77	262.515	295.557	288.356	262.076	339.315	318.856	234.322	258.358	194.799	326.652	296.166	-0.170427	0.600891	0.953295	no	down	296.166	-0.529647	0.122346	0.70102	no	down	296.166	-0.184178	0.434932	0.998228	no	down	296.166	0.438577	0.0918344	0.438242	no	up	296.166
1110008L16Rik	4	13	7	3	1	4	3	4	2	5	2	11	3.14215	11.3551	3.885	4.50087	1.47875	5.75991	2.26714	3.26196	2.21058	7.33971	2.3612	5.63193	4.43285	0.698988	0.303933	0.851388	no	up	4.43285	-0.309444	0.651178	0.98416	no	down	4.43285	0.675036	0.286721	0.942786	no	up	4.43285	0.751754	0.248743	0.692298	no	up	4.43285
1110008P14Rik	58	64	131	34	35	71	54	60	44	56	62	133	45.5612	55.9018	72.7051	51.0099	51.7563	102.238	40.8085	48.9294	48.6328	82.2048	73.1971	68.0951	61.7534	1.05577	0.0049756	0.142905	no	up	61.7534	0.917159	0.0202656	0.31334	no	up	61.7534	0.656425	0.0193001	0.385166	no	up	61.7534	-0.221389	0.477929	0.853796	no	down	61.7534
1110012L19Rik	15	12	25	10	3	6	17	11	8	4	3	19	11.7831	10.4816	13.875	15.0029	4.43625	8.63987	12.8471	8.97038	8.84232	5.87177	3.54179	9.72788	9.50166	-0.175804	0.77684	0.974601	no	down	9.50166	-0.261641	0.68305	0.988008	no	down	9.50166	-0.494152	0.343207	0.971883	no	down	9.50166	-0.0388958	0.942908	0.991031	no	down	9.50166
1110020A21Rik	5	10	5	2	0	4	2	1	2	0	1	3	3.92769	8.73466	2.775	3.00058	0	5.75991	1.51143	0.815489	2.21058	0	1.1806	1.53598	2.62099	0.907635	0.183762	0.768309	no	up	2.62099	-0.337742	0.621253	0.97681	no	down	2.62099	-0.221064	0.750047	0.998228	no	down	2.62099	0.984566	0.155356	0.564458	no	up	2.62099
1110028F11Rik	5	1	6	2	1	0	5	6	1	0	4	4	3.92769	0.873466	3.33	3.00058	1.47875	0	3.77857	4.89294	1.10529	0	4.72239	2.04797	2.4298	-0.79997	0.220427	0.809687	no	down	2.4298	-0.503522	0.441793	0.92924	no	down	2.4298	-0.336674	0.624512	0.998228	no	down	2.4298	-0.0937036	0.893257	0.984275	no	down	2.4298
1110032A03Rik	20	23	39	12	17	9	20	11	7	10	6	51	15.7107	20.0897	21.645	18.0035	25.1388	12.9598	15.1143	8.97038	7.73703	14.6794	7.08359	26.1117	16.1037	0.290528	0.618484	0.953507	no	up	16.1037	-0.340892	0.568688	0.960876	no	down	16.1037	0.559356	0.225048	0.921819	no	up	16.1037	-0.251204	0.601837	0.898713	no	down	16.1037
1110034G24Rik	22	37	14	5	3	7	5	9	5	5	0	9	17.2818	32.3182	7.77001	7.50145	4.43625	10.0798	3.77857	7.3394	5.52645	7.33971	0	4.60794	8.99831	0.626604	0.327867	0.869857	no	up	8.99831	-1.12509	0.0799329	0.598353	no	down	8.99831	-0.35186	0.536996	0.998228	no	down	8.99831	1.52492	0.00664812	0.0764218	no	up	8.99831
1110037F02Rik	34	31	41	23	15	15	44	32	21	19	24	53	26.7083	27.0774	22.755	34.5067	22.1813	21.5997	33.2514	26.0957	23.2111	27.8909	28.3344	27.1357	26.7289	-0.294065	0.544371	0.93892	no	down	26.7289	-0.252284	0.618151	0.97681	no	down	26.7289	0.000658718	0.998498	1	no	up	26.7289	0.0427478	0.91198	0.985015	no	up	26.7289
1500017E21Rik	117	174	140	29	44	30	31	28	13	12	22	124	91.9079	151.983	77.7001	43.5084	65.065	43.1993	23.4271	22.8337	14.3688	17.6153	25.9732	63.4872	53.4224	0.999866	0.0485193	0.49695	no	up	53.4224	-1.32841	0.00998303	0.202537	no	down	53.4224	0.786955	0.0466843	0.574152	no	up	53.4224	0.853076	0.0345499	0.246979	no	up	53.4224
1110038F14Rik	14	12	20	6	11	8	18	15	16	10	14	21	10.9975	10.4816	11.1	9.00174	16.2663	11.5198	13.6028	12.2323	17.6846	14.6794	16.5284	10.7519	12.9039	-0.259889	0.650757	0.957772	no	down	12.9039	0.10242	0.864861	0.99741	no	up	12.9039	-0.0691667	0.876218	1	no	down	12.9039	-0.129118	0.79412	0.958988	no	down	12.9039
1110051M20Rik	5	5	2	1	2	0	7	3	1	0	2	1	3.92769	4.36733	1.11	1.50029	2.9575	0	5.28999	2.44647	1.10529	0	2.3612	0.511994	2.13148	-0.822343	0.203187	0.797748	no	down	2.13148	-1.03309	0.11007	0.675003	no	down	2.13148	-0.900615	0.195993	0.900732	no	down	2.13148	0.692662	0.322997	0.760247	no	up	2.13148
1110059E24Rik	22	9	18	9	8	6	12	8	7	7	3	27	17.2818	7.86119	9.99001	13.5026	11.83	8.63987	9.06856	6.52391	7.73703	10.2756	3.54179	13.8238	10.0064	0.175634	0.778104	0.974601	no	up	10.0064	-0.396617	0.533842	0.952804	no	down	10.0064	0.254814	0.621889	0.998228	no	up	10.0064	0.0940732	0.86119	0.976706	no	up	10.0064
1110065P20Rik	79	66	88	34	18	41	55	40	33	23	49	96	62.0574	57.6488	48.84	51.0099	26.6175	59.0391	41.5642	32.6196	36.4746	33.7627	57.8493	49.1514	46.3862	0.611369	0.151568	0.73535	no	up	46.3862	-0.041917	0.924403	1	no	down	46.3862	0.33839	0.288856	0.943591	no	up	46.3862	0.453929	0.188166	0.620487	no	up	46.3862
1190002N15Rik	11	12	33	7	1	10	9	8	7	3	3	15	8.64091	10.4816	18.315	10.502	1.47875	14.3998	6.80142	6.52391	7.73703	4.40383	3.54179	7.6799	8.3755	0.691852	0.279451	0.846257	no	up	8.3755	0.33797	0.606993	0.974086	no	up	8.3755	-0.261366	0.644342	0.998228	no	down	8.3755	-0.161776	0.780323	0.953613	no	down	8.3755
1190007I07Rik	47	41	51	32	22	15	38	32	14	19	20	64	36.9202	35.8121	28.305	48.0093	32.5325	21.5997	28.7171	26.0957	15.4741	27.8909	23.612	32.7676	29.8113	-0.0624494	0.899268	0.987073	no	down	29.8113	-0.626732	0.217462	0.804043	no	down	29.8113	0.243037	0.500495	0.998228	no	up	29.8113	0.0232906	0.951348	0.99229	no	up	29.8113
1300017J02Rik	480	393	627	193	197	156	252	185	136	185	307	581	377.058	343.272	347.985	289.556	291.314	224.637	190.44	150.866	150.319	271.569	362.444	297.468	274.744	0.452334	0.134827	0.708082	no	up	274.744	-0.649013	0.0397163	0.444693	no	down	274.744	0.896844	3.28365e-05	0.00599669	no	up	274.744	0.203567	0.386678	0.808764	no	up	274.744
1500011B03Rik	3	1	9	4	0	6	5	3	5	4	4	5	2.35661	0.873466	4.995	6.00116	0	8.63987	3.77857	2.44647	5.52645	5.87177	4.72239	2.55997	3.98098	0.568022	0.403291	0.902059	no	up	3.98098	1.21934	0.0801222	0.599306	no	up	3.98098	0.0756946	0.906055	1	no	up	3.98098	-0.648696	0.336994	0.77014	no	down	3.98098
1500011K16Rik	103	76	151	56	36	37	89	69	51	58	56	183	80.9103	66.3834	83.8051	84.0162	53.235	53.2792	67.2585	56.2688	56.3698	85.1406	66.1135	93.6948	70.5396	-0.132926	0.73698	0.971036	no	down	70.5396	-0.413615	0.316012	0.873658	no	down	70.5396	0.433209	0.11937	0.805707	no	up	70.5396	-0.0142437	0.962877	0.993147	no	down	70.5396
1500012F01Rik	19	25	34	12	19	8	49	52	39	17	18	43	14.9252	21.8366	18.87	18.0035	28.0963	11.5198	37.03	42.4054	43.1063	24.955	21.2508	22.0157	25.3346	-1.5066	0.00335422	0.109968	no	down	25.3346	-0.432862	0.426128	0.923822	no	down	25.3346	-0.800782	0.0228556	0.417748	no	down	25.3346	-0.193591	0.634655	0.907348	no	down	25.3346
BC089597	111	158	202	62	68	81	39	29	19	36	85	153	87.1946	138.008	112.11	93.018	100.555	116.638	29.4728	23.6492	21.0005	52.8459	100.351	78.335	79.4315	2.05662	3.43269e-07	7.38333e-05	yes	up	79.4315	0.012049	0.976368	1	no	up	79.4315	1.54297	6.82297e-07	0.000314474	yes	up	79.4315	0.119546	0.703113	0.931943	no	up	266.276
1600002H07Rik	81	97	41	30	29	19	37	35	30	18	27	66	63.6285	84.7262	22.755	45.0087	42.8838	27.3596	27.9614	28.5421	33.1587	26.423	31.8761	33.7916	39.0096	-0.0542555	0.907829	0.988623	no	down	39.0096	-1.27564	0.00774468	0.169594	no	down	39.0096	0.0576604	0.866425	1	no	up	39.0096	0.982879	0.00609366	0.0717148	no	up	39.0096
1600002K03Rik	7	9	11	3	3	4	3	6	9	5	8	17	5.49876	7.86119	6.105	4.50087	4.43625	5.75991	2.26714	4.89294	9.94761	7.33971	9.44479	8.70389	6.39651	0.0903779	0.890145	0.98532	no	up	6.39651	-0.12492	0.852225	0.996958	no	down	6.39651	0.514038	0.361541	0.977165	no	up	6.39651	0.275196	0.649706	0.914605	no	up	6.39651
1600012H06Rik	26	28	26	7	10	13	12	15	16	7	6	18	20.424	24.457	14.43	10.502	14.7875	18.7197	9.06856	12.2323	17.6846	10.2756	7.08359	9.21588	14.0734	0.42502	0.444692	0.917712	no	up	14.0734	-0.282742	0.619677	0.97681	no	down	14.0734	-0.454327	0.319586	0.961086	no	down	14.0734	0.6453	0.166793	0.589207	no	up	14.0734
1600014C10Rik	292	263	250	85	83	99	118	156	159	127	184	355	229.377	229.722	138.75	127.525	122.736	142.558	89.1742	127.216	175.741	186.429	217.23	181.758	164.018	0.141179	0.685331	0.963434	no	up	164.018	-0.6463	0.0757824	0.588232	no	down	164.018	0.565852	0.0237163	0.423787	no	up	164.018	0.784956	0.00450393	0.0582023	no	up	164.018
1600020E01Rik	7	8	5	3	4	3	8	5	4	2	6	16	5.49876	6.98773	2.775	4.50087	5.915	4.31993	6.04571	4.07745	4.42116	2.93588	7.08359	8.1919	5.22942	-0.0517189	0.937826	0.993884	no	down	5.22942	-0.30872	0.648529	0.983766	no	down	5.22942	0.301824	0.607269	0.998228	no	up	5.22942	0.429432	0.492231	0.858716	no	up	5.22942
1700001C19Rik	11	14	13	0	7	3	1	2	4	4	2	4	8.64091	12.2285	7.21501	0	10.3513	4.31993	0.755714	1.63098	4.42116	5.87177	2.3612	2.04797	4.98703	0.675355	0.322089	0.867176	no	up	4.98703	-0.861103	0.207415	0.794294	no	down	4.98703	0.35449	0.586753	0.998228	no	up	4.98703	0.544063	0.399898	0.811935	no	up	4.98703
1700008J07Rik	4	7	3	1	3	2	3	1	2	0	2	3	3.14215	6.11426	1.665	1.50029	4.43625	2.87996	2.26714	0.815489	2.21058	0	2.3612	1.53598	2.41069	0.343054	0.610456	0.953295	no	up	2.41069	-0.477652	0.47912	0.938129	no	down	2.41069	-0.169023	0.807003	1	no	down	2.41069	0.552143	0.426123	0.826436	no	up	2.41069
1700012D01Rik	9	6	4	2	0	3	0	0	0	0	2	5	7.06983	5.2408	2.22	3.00058	0	4.31993	0	0	0	0	2.3612	2.55997	2.23103	1.58406	0.0171068	0.305418	no	up	2.23103	-0.572296	0.391375	0.914785	no	down	2.23103	1.13549	0.105012	0.781009	no	up	2.23103	1.01612	0.14731	0.549908	no	up	2.23103
1700017B05Rik	6	4	14	7	7	17	57	36	42	10	16	23	4.71322	3.49386	7.77001	10.502	10.3513	24.4796	43.0757	29.3576	46.4222	14.6794	18.8896	11.7759	18.7925	-0.766329	0.138264	0.716028	no	down	18.7925	1.97131	0.000833707	0.0357715	no	up	18.7925	-1.31469	0.00101948	0.0704822	no	down	18.7925	-0.831443	0.110266	0.479022	no	down	18.7925
1700018L02Rik	9	5	22	6	3	0	3	1	1	3	2	9	7.06983	4.36733	12.21	9.00174	4.43625	0	2.26714	0.815489	1.10529	4.40383	2.3612	4.60794	4.38717	0.116807	0.861841	0.979515	no	up	4.38717	-1.1685	0.0811777	0.604554	no	down	4.38717	0.89999	0.166738	0.875488	no	up	4.38717	-0.551552	0.385861	0.808387	no	down	4.38717
1700020I14Rik	11	19	19	9	10	4	21	19	18	5	21	33	8.64091	16.5959	10.545	13.5026	14.7875	5.75991	15.87	15.4943	19.8952	7.33971	24.7926	16.8958	14.1766	-1.01877	0.0871371	0.617193	no	down	14.1766	-0.631471	0.308958	0.870332	no	down	14.1766	-0.0299378	0.946639	1	no	down	14.1766	-0.00853099	0.986399	0.998797	no	down	14.1766
1700021F05Rik	23	21	29	17	14	18	33	17	7	15	6	29	18.0674	18.3428	16.095	25.5049	20.7025	25.9196	24.9385	13.8633	7.73703	22.0191	7.08359	14.8478	17.9268	0.550929	0.320619	0.866267	no	up	17.9268	0.371764	0.51922	0.947561	no	up	17.9268	-0.112364	0.802676	0.999398	no	down	17.9268	-0.141339	0.766886	0.949151	no	down	17.9268
1700021K19Rik	24	5	33	8	14	14	25	23	16	16	14	29	18.8529	4.36733	18.315	12.0023	20.7025	20.1597	18.8928	18.7563	17.6846	23.4871	16.5284	14.8478	17.0497	0.0646451	0.907392	0.988623	no	up	17.0497	0.615995	0.294033	0.860174	no	up	17.0497	-0.0420082	0.923393	1	no	down	17.0497	-0.455626	0.349824	0.778107	no	down	17.0497
1700024P16Rik	2	3	11	1	4	7	17	18	13	13	4	25	1.57107	2.6204	6.105	1.50029	5.915	10.0798	12.8471	14.6788	14.3688	19.0832	4.72239	12.7998	8.85765	-0.517128	0.407319	0.903493	no	down	8.85765	1.42492	0.0348583	0.41705	no	up	8.85765	-0.184834	0.717971	0.998228	no	down	8.85765	-0.672642	0.276905	0.720603	no	down	8.85765
1700030K09Rik	3	3	7	1	2	2	9	5	1	3	6	12	2.35661	2.6204	3.885	1.50029	2.9575	2.87996	6.80142	4.07745	1.10529	4.40383	7.08359	6.14392	3.81794	-0.254824	0.704679	0.965805	no	down	3.81794	0.199596	0.771744	0.992001	no	up	3.81794	0.390338	0.534468	0.998228	no	up	3.81794	-0.121407	0.856884	0.975624	no	down	3.81794
1700037C18Rik	1	0	6	4	2	3	5	3	3	0	0	2	0.785537	0	3.33	6.00116	2.9575	4.31993	3.77857	2.44647	3.31587	0	0	1.02399	2.32992	-0.0410007	0.951408	0.99821	no	down	2.32992	1.13584	0.0899916	0.633192	no	up	2.32992	-1.28348	0.0647071	0.648344	no	down	2.32992	-1.39156	0.0452894	0.293135	no	down	2.32992
1700037H04Rik	13	7	12	0	4	8	4	6	6	1	0	17	10.212	6.11426	6.66001	0	5.915	11.5198	3.02285	4.89294	6.63174	1.46794	0	8.70389	5.42837	0.681941	0.315202	0.860668	no	up	5.42837	0.158682	0.818065	0.994865	no	up	5.42837	-0.187442	0.770651	0.998228	no	down	5.42837	0.583952	0.377088	0.80093	no	up	5.42837
1700048O20Rik	0	2	1	1	3	2	1	6	0	0	0	6	0	1.74693	0.555	1.50029	4.43625	2.87996	0.755714	4.89294	0	0	0	3.07196	1.65325	0.0759072	0.903897	0.987338	no	up	1.65325	0.465512	0.445847	0.93079	no	up	1.65325	-0.276414	0.69187	0.998228	no	down	1.65325	-0.408122	0.549938	0.882959	no	down	1.65325
1700052K11Rik	3	2	5	0	2	3	6	5	2	0	2	11	2.35661	1.74693	2.775	0	2.9575	4.31993	4.53428	4.07745	2.21058	0	2.3612	5.63193	2.74762	-0.0198146	0.976639	1	no	down	2.74762	0.452802	0.507105	0.945553	no	up	2.74762	-0.178269	0.792116	0.998228	no	down	2.74762	0.0397861	0.954458	0.992322	no	up	2.74762
1700056E22Rik	2	2	7	2	1	5	7	8	4	4	2	4	1.57107	1.74693	3.885	3.00058	1.47875	7.19989	5.28999	6.52391	4.42116	5.87177	2.3612	2.04797	3.78319	0.0356047	0.957834	0.999212	no	up	3.78319	1.08619	0.118683	0.696319	no	up	3.78319	-0.573226	0.365149	0.977675	no	down	3.78319	-0.416461	0.537728	0.878776	no	down	3.78319
1700066M21Rik	9	7	6	5	3	5	4	0	1	1	0	4	7.06983	6.11426	3.33	7.50145	4.43625	7.19989	3.02285	0	1.10529	1.46794	0	2.04797	3.60798	1.22995	0.0742077	0.584424	no	up	3.60798	-0.138996	0.840155	0.996282	no	down	3.60798	-0.044865	0.947502	1	no	down	3.60798	0.262107	0.694626	0.929786	no	up	3.60798
1700112E06Rik	1	0	5	0	0	3	6	5	0	0	2	6	0.785537	0	2.775	0	0	4.31993	4.53428	4.07745	0	0	2.3612	3.07196	1.82711	-0.0217683	0.973233	1	no	down	1.82711	0.917631	0.146057	0.735759	no	up	1.82711	-0.323643	0.644717	0.998228	no	down	1.82711	-0.289374	0.673833	0.922364	no	down	1.82711
1700113A16Rik	1	7	1	1	1	3	2	1	0	2	2	3	0.785537	6.11426	0.555	1.50029	1.47875	4.31993	1.51143	0.815489	0	2.93588	2.3612	1.53598	1.99281	0.948454	0.154936	0.738731	no	up	1.99281	-0.0419435	0.949768	1	no	down	1.99281	0.660444	0.345659	0.973282	no	up	1.99281	0.82162	0.241783	0.685677	no	up	1.99281
1700119H24Rik	0	1	7	1	2	1	6	0	5	0	0	5	0	0.873466	3.885	1.50029	2.9575	1.43998	4.53428	0	5.52645	0	0	2.55997	1.93974	-0.573726	0.371166	0.893775	no	down	1.93974	0.493167	0.430438	0.92589	no	up	1.93974	-0.824166	0.239994	0.925941	no	down	1.93974	-0.940008	0.174454	0.600764	no	down	1.93974
1700123O20Rik	29	24	39	16	18	11	29	27	24	16	15	76	22.7806	20.9632	21.645	24.0046	26.6175	15.8398	21.9157	22.0182	26.527	23.4871	17.709	38.9115	23.5349	-0.421299	0.418587	0.909198	no	down	23.5349	-0.335155	0.537111	0.954239	no	down	23.5349	0.226443	0.547991	0.998228	no	up	23.5349	-0.1109	0.790901	0.957078	no	down	23.5349
1810008I18Rik	322	130	145	37	25	22	35	13	11	8	50	102	252.943	113.551	80.4751	55.5107	36.9688	31.6795	26.45	10.6014	12.1582	11.7435	59.0299	52.2233	61.9445	0.884408	0.161056	0.745529	no	up	61.9445	-1.87826	0.00372565	0.104827	no	down	61.9445	1.05489	0.0508636	0.592613	no	up	61.9445	1.30499	0.0207662	0.175236	no	up	61.9445
1810011O10Rik	21	23	26	5	18	24	16	6	15	4	2	11	16.4963	20.0897	14.43	7.50145	26.6175	34.5595	12.0914	4.89294	16.5794	5.87177	2.3612	5.63193	13.9269	1.23173	0.0341121	0.429912	no	up	13.9269	0.618109	0.301806	0.863558	no	up	13.9269	-0.95926	0.0640723	0.645299	no	down	13.9269	0.147411	0.773077	0.950856	no	up	13.9269
1810013L24Rik	12	14	6	3	1	6	14	7	1	0	0	5	9.42645	12.2285	3.33	4.50087	1.47875	8.63987	10.58	5.70842	1.10529	0	0	2.55997	4.96318	0.166784	0.804819	0.974739	no	up	4.96318	-0.415847	0.544336	0.954239	no	down	4.96318	-1.40559	0.03131	0.486436	no	down	4.96318	1.22748	0.0621124	0.354682	no	up	4.96318
1810014B01Rik	2	7	1	2	0	0	3	0	1	0	1	0	1.57107	6.11426	0.555	3.00058	0	0	2.26714	0	1.10529	0	1.1806	0	1.31616	-0.239934	0.686092	0.963434	no	down	1.31616	-1.01566	0.0822783	0.607917	no	down	1.31616	-0.470959	0.491374	0.998228	no	down	1.31616	0.794767	0.242111	0.686257	no	up	1.31616
1810019D21Rik	48	39	54	28	18	10	23	37	31	14	37	50	37.7058	34.0652	29.97	42.0081	26.6175	14.3998	17.3814	30.1731	34.264	20.5512	43.6821	25.5997	29.7015	-0.650263	0.210528	0.802848	no	down	29.7015	-1.02089	0.0569672	0.519955	no	down	29.7015	0.133905	0.71865	0.998228	no	up	29.7015	0.119503	0.765121	0.948585	no	up	29.7015
1810026J23Rik	24	56	44	11	11	21	32	34	19	13	32	78	18.8529	48.9141	24.42	16.5032	16.2663	30.2395	24.1828	27.7266	21.0005	19.0832	37.7791	39.9355	27.0753	0.262232	0.611863	0.953295	no	up	27.0753	-0.155501	0.771793	0.992001	no	down	27.0753	0.396514	0.315818	0.960057	no	up	27.0753	0.697323	0.110223	0.479022	no	up	27.0753
1810030O07Rik	8	5	11	4	4	3	9	5	4	1	4	13	6.2843	4.36733	6.105	6.00116	5.915	4.31993	6.80142	4.07745	4.42116	1.46794	4.72239	6.65592	5.09492	-0.114142	0.86334	0.979515	no	down	5.09492	-0.15247	0.822547	0.994865	no	down	5.09492	-0.108634	0.855439	1	no	down	5.09492	-0.135377	0.827703	0.96832	no	down	5.09492
1810032O08Rik	6	4	7	1	3	5	7	4	7	2	2	6	4.71322	3.49386	3.885	1.50029	4.43625	7.19989	5.28999	3.26196	7.73703	2.93588	2.3612	3.07196	4.15721	0.122777	0.854487	0.97911	no	up	4.15721	0.403547	0.557581	0.959334	no	up	4.15721	-0.657972	0.292291	0.94747	no	down	4.15721	0.201216	0.75836	0.946818	no	up	4.15721
1810034E14Rik	5	6	16	1	2	4	15	8	4	6	4	7	3.92769	5.2408	8.88001	1.50029	2.9575	5.75991	11.3357	6.52391	4.42116	8.80765	4.72239	3.58396	5.63841	-0.317296	0.631712	0.953918	no	down	5.63841	0.215315	0.753117	0.990992	no	up	5.63841	-0.376428	0.527371	0.998228	no	down	5.63841	-0.0827544	0.896713	0.984522	no	down	5.63841
1810037I17Rik	27	46	84	9	12	10	14	39	11	13	8	67	21.2095	40.1794	46.62	13.5026	17.745	14.3998	10.58	31.8041	12.1582	19.0832	9.44479	34.3036	22.5859	-0.14698	0.806818	0.974775	no	down	22.5859	-0.768331	0.215367	0.803816	no	down	22.5859	0.207672	0.670395	0.998228	no	up	22.5859	0.133051	0.796634	0.959659	no	up	22.5859
1810043G02Rik	15	6	12	7	4	3	8	6	6	7	8	21	11.7831	5.2408	6.66001	10.502	5.915	4.31993	6.04571	4.89294	6.63174	10.2756	9.44479	10.7519	7.70529	-0.108244	0.866326	0.980263	no	down	7.70529	-0.554543	0.398183	0.918332	no	down	7.70529	0.672696	0.204984	0.900732	no	up	7.70529	0.142939	0.800333	0.96038	no	up	7.70529
1810043H04Rik	112	110	153	60	60	67	89	80	52	47	84	165	87.9802	96.0813	84.9151	90.0174	88.725	96.4785	67.2585	65.2391	57.4751	68.9933	99.1702	84.4789	82.2344	0.569202	0.103787	0.657722	no	up	82.2344	0.0549538	0.880056	0.998363	no	up	82.2344	0.398142	0.117244	0.799959	no	up	82.2344	0.0655257	0.81206	0.962687	no	up	82.2344
1810044D09Rik	5	5	7	2	1	4	2	5	2	1	0	3	3.92769	4.36733	3.885	3.00058	1.47875	5.75991	1.51143	4.07745	2.21058	1.46794	0	1.53598	2.76855	0.500486	0.463338	0.924878	no	up	2.76855	0.0936452	0.891711	0.998363	no	up	2.76855	-0.669653	0.326601	0.962484	no	down	2.76855	0.293745	0.668153	0.920316	no	up	2.76855
1810046K07Rik	2	5	2	0	4	0	1	0	0	0	4	6	1.57107	4.36733	1.11	0	5.915	0	0.755714	0	0	0	4.72239	3.07196	1.79279	0.43261	0.483567	0.930691	no	up	1.79279	-0.734172	0.232764	0.81756	no	down	1.79279	1.17011	0.0939819	0.751253	no	up	1.79279	0.167295	0.810073	0.962687	no	up	1.79279
1810053B23Rik	6	1	0	3	0	3	2	5	6	2	0	5	4.71322	0.873466	0	4.50087	0	4.31993	1.51143	4.07745	6.63174	2.93588	0	2.55997	2.677	-0.148673	0.824189	0.976263	no	down	2.677	0.173894	0.7947	0.992799	no	up	2.677	-0.630123	0.364596	0.977675	no	down	2.677	0.544123	0.438057	0.831526	no	up	2.677
1810055G02Rik	74	60	32	4	17	25	30	42	41	24	28	58	58.1298	52.408	17.76	6.00116	25.1388	35.9994	22.6714	34.2505	45.3169	35.2306	33.0567	29.6956	32.9716	0.0672486	0.888775	0.98532	no	up	32.9716	-0.580117	0.243791	0.82221	no	down	32.9716	-0.0536228	0.882373	1	no	down	32.9716	1.58141	9.89544e-05	0.00282797	yes	up	32.9716
1810058I24Rik	176	123	309	49	42	95	68	62	42	41	67	134	138.255	107.436	171.495	73.5142	62.1075	136.798	51.3885	50.5603	46.4222	60.1856	79.1001	68.6071	87.1558	1.32397	0.00207504	0.0806598	no	up	87.1558	0.0997548	0.823118	0.994865	no	up	87.1558	0.456251	0.167801	0.875488	no	up	87.1558	0.206094	0.55691	0.885839	no	up	87.1558
AI182371	329	403	591	233	203	84	206	210	168	153	223	552	258.442	352.007	328.005	349.568	300.186	120.958	155.677	171.253	185.689	224.595	263.273	282.62	249.356	-0.431809	0.170328	0.753609	no	down	249.356	-1.24506	0.000147889	0.00941724	yes	down	249.356	0.581147	0.00731261	0.242393	no	up	249.356	-0.0983251	0.676617	0.923487	no	down	57.0115
2010012O05Rik	9	8	12	4	6	8	4	5	8	2	5	15	7.06983	6.98773	6.66001	6.00116	8.8725	11.5198	3.02285	4.07745	8.84232	2.93588	5.90299	7.6799	6.63104	0.770748	0.233196	0.819573	no	up	6.63104	0.415393	0.530426	0.951451	no	up	6.63104	0.145463	0.798476	0.999278	no	up	6.63104	-0.0153826	0.979269	0.997255	no	down	6.63104
2010107E04Rik	67	62	42	14	20	21	56	31	13	24	43	44	52.631	54.1549	23.31	21.0041	29.575	30.2395	42.32	25.2802	14.3688	35.2306	50.7657	22.5277	33.4506	0.132623	0.793116	0.974739	no	up	33.4506	-0.719584	0.167788	0.750817	no	down	33.4506	0.323814	0.397413	0.990568	no	up	33.4506	1.0131	0.0147976	0.138517	no	up	33.4506
2010107G23Rik	2	6	10	2	0	7	10	6	7	5	1	6	1.57107	5.2408	5.55	3.00058	0	10.0798	7.55714	4.89294	7.73703	7.33971	1.1806	3.07196	4.76847	0.177202	0.791991	0.974739	no	up	4.76847	0.853828	0.217697	0.804043	no	up	4.76847	-0.632364	0.313871	0.959089	no	down	4.76847	0.0693294	0.917077	0.985041	no	up	4.76847
2010111I01Rik	20	28	37	17	18	17	34	52	39	28	40	94	15.7107	24.457	20.535	25.5049	26.6175	24.4796	25.6943	42.4054	43.1063	41.1024	47.2239	48.1274	32.0804	-0.516832	0.276862	0.846257	no	down	32.0804	0.287797	0.56952	0.960876	no	up	32.0804	0.294521	0.377921	0.983134	no	up	32.0804	-0.214492	0.589179	0.897604	no	down	32.0804
2010315B03Rik	8	14	13	8	4	4	17	14	4	10	3	11	6.2843	12.2285	7.21501	12.0023	5.915	5.75991	12.8471	11.4168	4.42116	14.6794	3.54179	5.63193	8.49528	-0.466954	0.466079	0.924878	no	down	8.49528	-0.387436	0.558207	0.959334	no	down	8.49528	-0.305579	0.574896	0.998228	no	down	8.49528	0.122381	0.832992	0.96852	no	up	8.49528
2010320M18Rik	17	15	18	5	1	5	7	5	7	4	4	11	13.3541	13.102	9.99001	7.50145	1.47875	7.19989	5.28999	4.07745	7.73703	5.87177	4.72239	5.63193	7.16307	0.287947	0.656511	0.95819	no	up	7.16307	-0.688112	0.294071	0.860174	no	down	7.16307	-0.0353699	0.950159	1	no	down	7.16307	0.751957	0.192204	0.626754	no	up	7.16307
2200002D01Rik	21	27	54	13	22	38	31	44	49	23	44	49	16.4963	23.5836	29.97	19.5038	32.5325	54.7191	23.4271	35.8815	54.1592	33.7627	51.9463	25.0877	33.4225	0.421269	0.382584	0.899187	no	up	33.4225	1.22196	0.0177513	0.287315	no	up	33.4225	-0.0391073	0.91633	1	no	down	33.4225	-0.397306	0.350662	0.778627	no	down	33.4225
2210013O21Rik	1	3	12	5	4	2	8	7	4	5	7	9	0.785537	2.6204	6.66001	7.50145	5.915	2.87996	6.04571	5.70842	4.42116	7.33971	8.26419	4.60794	5.22912	-0.474382	0.472817	0.927351	no	down	5.22912	0.567886	0.410899	0.918494	no	up	5.22912	0.202065	0.728222	0.998228	no	up	5.22912	-1.27506	0.0461841	0.296663	no	down	5.22912
2210015D19Rik	14	16	29	13	12	12	13	14	12	8	14	28	10.9975	13.9755	16.095	19.5038	17.745	17.2797	9.82428	11.4168	13.2635	11.7435	16.5284	14.3358	14.3924	0.488002	0.37667	0.897231	no	up	14.3924	0.367301	0.521765	0.947561	no	up	14.3924	0.289695	0.504537	0.998228	no	up	14.3924	-0.436887	0.346263	0.775805	no	down	14.3924
2210016F16Rik	7	5	12	5	2	5	6	9	9	6	3	18	5.49876	4.36733	6.66001	7.50145	2.9575	7.19989	4.53428	7.3394	9.94761	8.80765	3.54179	9.21588	6.4643	-0.0374303	0.953931	0.998986	no	down	6.4643	0.355127	0.597703	0.970982	no	up	6.4643	0.0306382	0.956256	1	no	up	6.4643	-0.160872	0.791344	0.957188	no	down	6.4643
2210016L21Rik	13	13	27	14	11	12	16	16	13	18	14	22	10.212	11.3551	14.985	21.0041	16.2663	17.2797	12.0914	13.0478	14.3688	26.423	16.5284	11.2639	15.4021	0.315028	0.571561	0.945706	no	up	15.4021	0.542737	0.352945	0.898062	no	up	15.4021	0.352464	0.416922	0.99709	no	up	15.4021	-0.571444	0.23276	0.675332	no	down	15.4021
2210018M11Rik	20	19	39	18	19	9	36	20	29	20	29	30	15.7107	16.5959	21.645	27.0052	28.0963	12.9598	27.2057	16.3098	32.0534	29.3588	34.2373	15.3598	23.0448	-0.721086	0.181582	0.767003	no	down	23.0448	-0.160956	0.776846	0.992001	no	down	23.0448	0.0221732	0.955001	1	no	up	23.0448	-0.568955	0.197114	0.632631	no	down	23.0448
2210039B01Rik	5	3	9	0	3	1	10	1	1	2	3	2	3.92769	2.6204	4.995	0	4.43625	1.43998	7.55714	0.815489	1.10529	2.93588	3.54179	1.02399	2.86657	-0.360443	0.5886	0.950936	no	down	2.86657	-0.346467	0.604816	0.972734	no	down	2.86657	-0.290318	0.672157	0.998228	no	down	2.86657	-0.0364112	0.958242	0.992322	no	down	2.86657
2210408F21Rik	29	18	36	15	5	15	39	27	12	10	30	33	22.7806	15.7224	19.98	22.5043	7.39375	21.5997	29.4728	22.0182	13.2635	14.6794	35.4179	16.8958	20.144	-0.0319314	0.953988	0.998986	no	down	20.144	0.125012	0.828952	0.994865	no	up	20.144	0.0170697	0.96853	1	no	up	20.144	0.166675	0.727644	0.938047	no	up	20.144
2300009A05Rik	79	51	61	18	34	25	41	45	24	20	19	71	62.0574	44.5468	33.855	27.0052	50.2775	35.9994	30.9843	36.697	26.527	29.3588	22.4314	36.3515	36.3409	0.181765	0.693213	0.964243	no	up	36.3409	-0.520058	0.274178	0.843139	no	down	36.3409	-0.069204	0.841168	1	no	down	36.3409	0.494846	0.175622	0.601343	no	up	36.3409
2310001H17Rik	13	17	21	3	5	4	4	3	3	3	4	18	10.212	14.8489	11.655	4.50087	7.39375	5.75991	3.02285	2.44647	3.31587	4.40383	4.72239	9.21588	6.79148	0.771525	0.244908	0.82594	no	up	6.79148	-0.816997	0.216374	0.803816	no	down	6.79148	0.854126	0.143967	0.847085	no	up	6.79148	0.448794	0.437176	0.830575	no	up	6.79148
2310009A05Rik	74	33	50	13	9	12	25	33	20	13	14	36	58.1298	28.8244	27.75	19.5038	13.3088	17.2797	18.8928	26.9111	22.1058	19.0832	16.5284	18.4318	23.8958	-0.275784	0.601327	0.953295	no	down	23.8958	-1.12509	0.0377862	0.433846	no	down	23.8958	-0.296691	0.458797	0.998228	no	down	23.8958	0.945872	0.0246376	0.19495	no	up	23.8958
2310009B15Rik	35	39	39	18	18	18	21	21	16	12	16	51	27.4938	34.0652	21.645	27.0052	26.6175	25.9196	15.87	17.1253	17.6846	17.6153	18.8896	26.1117	23.0036	0.550825	0.266968	0.842598	no	up	23.0036	-0.239865	0.636601	0.97933	no	down	23.0036	0.321345	0.396492	0.989593	no	up	23.0036	0.284235	0.472344	0.84978	no	up	23.0036
2310010J17Rik	34	25	32	9	4	12	28	9	8	3	8	23	26.7083	21.8366	17.76	13.5026	5.915	17.2797	21.16	7.3394	8.84232	4.40383	9.44479	11.7759	13.8307	0.335489	0.571367	0.945706	no	up	13.8307	-0.458194	0.4511	0.931357	no	down	13.8307	-0.407864	0.410631	0.994425	no	down	13.8307	0.76053	0.137617	0.533038	no	up	13.8307
2310011J03Rik	16	27	46	10	15	20	30	32	30	17	18	46	12.5686	23.5836	25.53	15.0029	22.1813	28.7996	22.6714	26.0957	33.1587	24.955	21.2508	23.5517	23.2791	0.0374648	0.939721	0.99405	no	up	23.2791	0.568901	0.278772	0.849569	no	up	23.2791	-0.20561	0.584881	0.998228	no	down	23.2791	-0.22099	0.602825	0.898713	no	down	23.2791
2310022A10Rik	6	7	12	5	5	8	12	14	9	13	12	12	4.71322	6.11426	6.66001	7.50145	7.39375	11.5198	9.06856	11.4168	9.94761	19.0832	14.1672	6.14392	9.47749	0.0710699	0.907816	0.988623	no	up	9.47749	0.771826	0.233291	0.817912	no	up	9.47749	0.245842	0.623592	0.998228	no	up	9.47749	-0.274802	0.630273	0.905509	no	down	9.47749
2310022B05Rik	39	35	34	7	12	13	25	19	18	8	15	34	30.636	30.5713	18.87	10.502	17.745	18.7197	18.8928	15.4943	19.8952	11.7435	17.709	17.4078	19.0156	0.0562497	0.914446	0.989087	no	up	19.0156	-0.628334	0.242094	0.82221	no	down	19.0156	-0.161133	0.688093	0.998228	no	down	19.0156	0.827428	0.0515606	0.315857	no	up	19.0156
2310030G06Rik	26	20	29	12	11	13	26	23	11	4	12	33	20.424	17.4693	16.095	18.0035	16.2663	18.7197	19.6486	18.7563	12.1582	5.87177	14.1672	16.8958	16.2063	0.0923991	0.865476	0.980041	no	up	16.2063	-0.0404432	0.943095	1	no	down	16.2063	-0.346348	0.421938	0.99803	no	down	16.2063	0.158596	0.72977	0.938735	no	up	16.2063
2310033P09Rik	21	10	31	10	16	6	34	22	33	16	24	32	16.4963	8.73466	17.205	15.0029	23.66	8.63987	25.6943	17.9408	36.4746	23.4871	28.3344	16.3838	19.8378	-1.20672	0.0314625	0.416587	no	down	19.8378	-0.267807	0.651377	0.98416	no	down	19.8378	-0.231341	0.56734	0.998228	no	down	19.8378	-0.46456	0.317589	0.75463	no	down	19.8378
2310035C23Rik	1	6	17	2	6	1	11	8	4	4	1	10	0.785537	5.2408	9.43501	3.00058	8.8725	1.43998	8.31285	6.52391	4.42116	5.87177	1.1806	5.11994	5.01705	-0.89943	0.175279	0.760756	no	down	5.01705	-0.123394	0.856963	0.996958	no	down	5.01705	-0.497176	0.419953	0.99709	no	down	5.01705	-0.908558	0.160874	0.574788	no	down	5.01705
2310036O22Rik	199	186	281	88	109	103	155	153	121	83	129	295	156.322	162.465	155.955	132.025	161.184	148.318	117.136	124.77	133.74	121.839	152.297	151.038	143.091	0.238307	0.444122	0.917535	no	up	143.091	-0.101493	0.755668	0.990992	no	down	143.091	0.183617	0.409613	0.994425	no	up	143.091	0.0828078	0.734662	0.940149	no	up	143.091
2310039H08Rik	127	95	65	24	18	52	47	38	14	19	35	72	99.7632	82.9793	36.075	36.007	26.6175	74.8788	35.5185	30.9886	15.4741	27.8909	41.3209	36.8635	45.3648	1.28261	0.00292223	0.101377	no	up	45.3648	-0.320619	0.465569	0.933973	no	down	45.3648	0.335674	0.317721	0.960066	no	up	45.3648	1.36173	0.000106635	0.002983	yes	up	45.3648
2310040G24Rik	8	7	7	2	3	3	7	5	1	1	10	4	6.2843	6.11426	3.885	3.00058	4.43625	4.31993	5.28999	4.07745	1.10529	1.46794	11.806	2.04797	4.48625	0.198509	0.769431	0.974201	no	up	4.48625	-0.330608	0.62997	0.97933	no	down	4.48625	0.317657	0.618522	0.998228	no	up	4.48625	0.474532	0.472602	0.849813	no	up	4.48625
2310045N01Rik	23	18	48	25	24	16	32	46	27	26	44	68	18.0674	15.7224	26.64	37.5072	35.49	23.0396	24.1828	37.5125	29.8428	38.1665	51.9463	34.8156	31.0778	-0.336591	0.483455	0.930691	no	down	31.0778	0.425573	0.406054	0.918494	no	up	31.0778	0.410832	0.22604	0.922685	no	up	31.0778	-0.849314	0.031774	0.233158	no	down	31.0778
2310047M10Rik	13	16	15	6	8	5	10	6	7	4	9	16	10.212	13.9755	8.32501	9.00174	11.83	7.19989	7.55714	4.89294	7.73703	5.87177	10.6254	8.1919	8.78502	0.156229	0.802642	0.974739	no	up	8.78502	-0.542568	0.393551	0.917432	no	down	8.78502	0.25882	0.616019	0.998228	no	up	8.78502	0.272036	0.610017	0.900049	no	up	8.78502
2310057M21Rik	2	0	2	6	1	4	2	6	5	4	0	3	1.57107	0	1.11	9.00174	1.47875	5.75991	1.51143	4.89294	5.52645	5.87177	0	1.53598	3.18834	0.0880297	0.896593	0.986286	no	up	3.18834	1.07298	0.114116	0.683072	no	up	3.18834	-0.479576	0.484562	0.998228	no	down	3.18834	-0.888364	0.202452	0.638736	no	down	3.18834
2310061I04Rik	114	97	76	29	33	31	60	71	74	31	38	91	89.5512	84.7262	42.18	43.5084	48.7988	44.6393	45.3428	57.8997	81.7915	45.5062	44.8627	46.5914	56.2832	-0.402652	0.325013	0.868285	no	down	56.2832	-0.882674	0.0375934	0.43319	no	down	56.2832	-0.399024	0.172744	0.881821	no	down	56.2832	0.913756	0.00410214	0.0541125	no	up	56.2832
2310067B10Rik	2	3	2	2	1	0	1	2	2	1	9	4	1.57107	2.6204	1.11	3.00058	1.47875	0	0.755714	1.63098	2.21058	1.46794	10.6254	2.04797	2.37661	-0.198903	0.759246	0.973431	no	down	2.37661	-0.458789	0.47881	0.938129	no	down	2.37661	1.00388	0.146175	0.849628	no	up	2.37661	0.1365	0.845592	0.971273	no	up	2.37661
2410002F23Rik	7	5	13	5	4	2	7	8	10	6	2	12	5.49876	4.36733	7.21501	7.50145	5.915	2.87996	5.28999	6.52391	11.0529	8.80765	2.3612	6.14392	6.12976	-0.725287	0.266165	0.841625	no	down	6.12976	-0.263078	0.697154	0.989289	no	down	6.12976	-0.31334	0.580025	0.998228	no	down	6.12976	-0.367284	0.544722	0.881667	no	down	6.12976
2410004B18Rik	10	15	22	15	7	6	30	26	22	13	10	36	7.85537	13.102	12.21	22.5043	10.3513	8.63987	22.6714	21.2027	24.3164	19.0832	11.806	18.4318	16.0145	-1.07173	0.0591528	0.535043	no	down	16.0145	-0.0842187	0.888716	0.998363	no	down	16.0145	-0.415905	0.320226	0.961769	no	down	16.0145	-0.412739	0.390929	0.810368	no	down	16.0145
2410006H16Rik	51	43	60	23	19	18	83	63	52	22	27	75	40.0624	37.559	33.3	34.5067	28.0963	25.9196	62.7242	51.3758	57.4751	32.2947	31.8761	38.3995	39.4658	-1.0221	0.0197114	0.327812	no	down	39.4658	-0.485454	0.29224	0.859679	no	down	39.4658	-0.69169	0.0218225	0.414158	no	down	39.4658	0.256927	0.451892	0.838065	no	up	39.4658
2410015M20Rik	295	287	374	113	98	102	188	170	103	127	162	308	231.733	250.685	207.57	169.533	144.918	146.878	142.074	138.633	113.845	186.429	191.257	157.694	173.437	0.163647	0.610582	0.953295	no	up	173.437	-0.678295	0.0428571	0.456341	no	down	173.437	0.418148	0.0675706	0.662675	no	up	173.437	0.440655	0.0771369	0.397343	no	up	173.437
2410016O06Rik	7	7	16	5	4	3	3	15	5	2	11	17	5.49876	6.11426	8.88001	7.50145	5.915	4.31993	2.26714	12.2323	5.52645	2.93588	12.9866	8.70389	6.90681	-0.286083	0.663214	0.958567	no	down	6.90681	-0.141854	0.834018	0.994892	no	down	6.90681	0.261656	0.647059	0.998228	no	up	6.90681	-0.289856	0.635023	0.907349	no	down	6.90681
2410089E03Rik	3	4	8	8	7	6	5	2	5	3	4	12	2.35661	3.49386	4.44	12.0023	10.3513	8.63987	3.77857	1.63098	5.52645	4.40383	4.72239	6.14392	5.62417	0.798093	0.23163	0.819425	no	up	5.62417	0.927532	0.176606	0.763452	no	up	5.62417	0.411457	0.494777	0.998228	no	up	5.62417	-1.0848	0.0837516	0.415882	no	down	5.62417
2410131K14Rik	3	0	6	1	1	0	3	3	0	2	1	5	2.35661	0	3.33	1.50029	1.47875	0	2.26714	2.44647	0	2.93588	1.1806	2.55997	1.67131	-0.36071	0.567912	0.945529	no	down	1.67131	-0.186289	0.764617	0.990992	no	down	1.67131	0.239522	0.732856	0.998228	no	up	1.67131	-0.416798	0.549753	0.882959	no	down	1.67131
2510002D24Rik	44	32	28	10	14	13	23	25	17	13	19	35	34.5636	27.9509	15.54	15.0029	20.7025	18.7197	17.3814	20.3872	18.7899	19.0832	22.4314	17.9198	20.7061	0.0139851	0.978192	1	no	up	20.7061	-0.649621	0.215607	0.803816	no	down	20.7061	0.0551734	0.885183	1	no	up	20.7061	0.807559	0.0488462	0.305415	no	up	20.7061
2510009E07Rik	14	8	25	13	5	16	26	20	18	12	18	19	10.9975	6.98773	13.875	19.5038	7.39375	23.0396	19.6486	16.3098	19.8952	17.6153	21.2508	9.72788	15.5204	0.175608	0.749791	0.971307	no	up	15.5204	1.04977	0.0744085	0.584192	no	up	15.5204	-0.228406	0.601774	0.998228	no	down	15.5204	-0.474549	0.341633	0.771683	no	down	15.5204
2510039O18Rik	33	19	45	21	20	15	46	54	39	27	34	46	25.9227	16.5959	24.975	31.5061	29.575	21.5997	34.7628	44.0364	43.1063	39.6344	40.1403	23.5517	31.2839	-0.787854	0.102974	0.657593	no	down	31.2839	0.0635998	0.901351	0.999448	no	up	31.2839	-0.259535	0.448432	0.998228	no	down	31.2839	-0.363357	0.35776	0.78574	no	down	31.2839
2610001J05Rik	21	27	35	26	16	15	32	50	25	7	19	49	16.4963	23.5836	19.425	39.0075	23.66	21.5997	24.1828	40.7745	27.6323	10.2756	22.4314	25.0877	24.513	-0.452072	0.386789	0.899187	no	down	24.513	0.114041	0.835979	0.995088	no	up	24.513	-0.574335	0.149569	0.857632	no	down	24.513	-0.367866	0.400802	0.812773	no	down	24.513
2610008E11Rik	4	6	4	1	2	0	6	0	0	2	1	8	3.14215	5.2408	2.22	1.50029	2.9575	0	4.53428	0	0	2.93588	1.1806	4.09595	2.31729	-0.184552	0.776358	0.974601	no	down	2.31729	-0.921665	0.155414	0.742324	no	down	2.31729	0.460296	0.508909	0.998228	no	up	2.31729	0.485858	0.488183	0.857709	no	up	2.31729
2610020H08Rik	1	6	2	2	1	0	3	4	5	0	5	13	0.785537	5.2408	1.11	3.00058	1.47875	0	2.26714	3.26196	5.52645	0	5.90299	6.65592	2.93584	-0.79618	0.22583	0.814213	no	down	2.93584	-0.59813	0.365831	0.902364	no	down	2.93584	0.211223	0.754875	0.998228	no	up	2.93584	0.418658	0.548726	0.882959	no	up	2.93584
2610301B20Rik	7	4	11	9	2	3	2	3	4	3	2	10	5.49876	3.49386	6.105	13.5026	2.9575	4.31993	1.51143	2.44647	4.42116	4.40383	2.3612	5.11994	4.67847	0.478259	0.480252	0.930478	no	up	4.67847	-0.0354095	0.958838	1	no	down	4.67847	0.40996	0.516957	0.998228	no	up	4.67847	-0.539124	0.399344	0.811934	no	down	4.67847
2610507B11Rik	38	43	44	24	26	19	47	49	32	19	31	44	29.8504	37.559	24.42	36.007	38.4475	27.3596	35.5185	39.959	35.3693	27.8909	36.5985	22.5277	32.6256	-0.379584	0.416181	0.907256	no	down	32.6256	-0.248835	0.610541	0.975012	no	down	32.6256	-0.354146	0.297944	0.953534	no	down	32.6256	0.0631631	0.865568	0.97816	no	up	32.6256
2610507I01Rik	0	10	10	3	4	3	5	4	2	1	2	10	0	8.73466	5.55	4.50087	5.915	4.31993	3.77857	3.26196	2.21058	1.46794	2.3612	5.11994	3.93505	0.273949	0.687044	0.963434	no	up	3.93505	-0.0225098	0.973896	1	no	down	3.93505	0.037754	0.954551	1	no	up	3.93505	-0.228193	0.734886	0.940149	no	down	3.93505
2610528J11Rik	27	23	42	14	12	21	11	7	8	12	8	20	21.2095	20.0897	23.31	21.0041	17.745	30.2395	8.31285	5.70842	8.84232	17.6153	9.44479	10.2399	16.1468	1.64603	0.00244466	0.0899689	no	up	16.1468	0.385516	0.479523	0.938129	no	up	16.1468	0.570942	0.207834	0.902235	no	up	16.1468	-0.0302046	0.945814	0.991718	no	down	16.1468
2700029M09Rik	7	8	10	9	6	9	10	13	3	4	2	6	5.49876	6.98773	5.55	13.5026	8.8725	12.9598	7.55714	10.6014	3.31587	5.87177	2.3612	3.07196	7.17922	0.485793	0.447384	0.917712	no	up	7.17922	0.658648	0.320512	0.877665	no	up	7.17922	-0.769432	0.180913	0.890463	no	down	7.17922	-0.398656	0.499415	0.862569	no	down	7.17922
2700046G09Rik	2	2	8	0	1	3	1	1	3	0	6	3	1.57107	1.74693	4.44	0	1.47875	4.31993	0.755714	0.815489	3.31587	0	7.08359	1.53598	2.25528	0.580427	0.383983	0.899187	no	up	2.25528	0.491668	0.458049	0.932776	no	up	2.25528	0.46463	0.506069	0.998228	no	up	2.25528	-0.195441	0.780197	0.953613	no	down	2.25528
2700060E02Rik	36	42	79	25	17	19	49	49	15	10	13	65	28.2793	36.6856	43.845	37.5072	25.1388	27.3596	37.03	39.959	16.5794	14.6794	15.3478	33.2796	29.6409	-0.169847	0.742617	0.971307	no	down	29.6409	-0.201861	0.708481	0.989289	no	down	29.6409	-0.462408	0.247502	0.925941	no	down	29.6409	-0.144181	0.73549	0.940149	no	down	29.6409
2700062C07Rik	7	11	25	9	9	6	12	18	13	5	11	17	5.49876	9.60813	13.875	13.5026	13.3088	8.63987	9.06856	14.6788	14.3688	7.33971	12.9866	8.70389	10.965	-0.412136	0.490405	0.932907	no	down	10.965	0.208022	0.740933	0.990992	no	up	10.965	-0.338385	0.476543	0.998228	no	down	10.965	-0.713123	0.170207	0.594312	no	down	10.965
2700094K13Rik	21	29	25	12	14	18	19	13	7	7	21	25	16.4963	25.3305	13.875	18.0035	20.7025	25.9196	14.3586	10.6014	7.73703	10.2756	24.7926	12.7998	16.741	0.998876	0.0697026	0.568846	no	up	16.741	0.199154	0.723776	0.989289	no	up	16.741	0.4535	0.308342	0.956001	no	up	16.741	0.245165	0.597851	0.898713	no	up	16.741
2700097O09Rik	6	4	12	5	5	2	3	8	2	1	2	10	4.71322	3.49386	6.66001	7.50145	7.39375	2.87996	2.26714	6.52391	2.21058	1.46794	2.3612	5.11994	4.38275	-0.0787287	0.906735	0.988343	no	down	4.38275	-0.187253	0.784517	0.992001	no	down	4.38275	-0.115181	0.855183	1	no	down	4.38275	-0.598462	0.351557	0.778961	no	down	4.38275
2810001G20Rik	7	1	10	2	3	0	2	2	1	2	2	2	5.49876	0.873466	5.55	3.00058	4.43625	0	1.51143	1.63098	1.10529	2.93588	2.3612	1.02399	2.49399	-0.124399	0.849425	0.977869	no	down	2.49399	-0.777896	0.235832	0.821085	no	down	2.49399	0.238973	0.729742	0.998228	no	up	2.49399	-0.362822	0.59953	0.898713	no	down	2.49399
2810004N23Rik	29	31	61	21	23	17	62	46	35	21	30	59	22.7806	27.0774	33.855	31.5061	34.0113	24.4796	46.8542	37.5125	38.6852	30.8268	35.4179	30.2076	32.7679	-0.662716	0.145214	0.727582	no	down	32.7679	0.0142227	0.976469	1	no	up	32.7679	-0.343379	0.280994	0.942786	no	down	32.7679	-0.383516	0.290268	0.729363	no	down	32.7679
2810006K23Rik	9	17	14	5	10	2	12	10	6	8	4	14	7.06983	14.8489	7.77001	7.50145	14.7875	2.87996	9.06856	8.15489	6.63174	11.7435	4.72239	7.16791	8.52889	-0.662146	0.300384	0.850713	no	down	8.52889	-1.01171	0.122158	0.700452	no	down	8.52889	-0.0511561	0.923024	1	no	down	8.52889	0.114606	0.835811	0.969089	no	up	8.52889
2810013P06Rik	6	4	12	5	6	6	9	7	5	1	5	7	4.71322	3.49386	6.66001	7.50145	8.8725	8.63987	6.80142	5.70842	5.52645	1.46794	5.90299	3.58396	5.73934	0.26208	0.687145	0.963434	no	up	5.73934	0.655681	0.33216	0.883939	no	up	5.73934	-0.528915	0.364864	0.977675	no	down	5.73934	-0.650139	0.285303	0.726814	no	down	5.73934
2810025M15Rik	6	6	11	4	3	2	10	10	8	5	3	8	4.71322	5.2408	6.105	6.00116	4.43625	2.87996	7.55714	8.15489	8.84232	7.33971	3.54179	4.09595	5.74235	-0.873342	0.179013	0.765471	no	down	5.74235	-0.298182	0.658703	0.985018	no	down	5.74235	-0.621957	0.271399	0.940219	no	down	5.74235	-0.128489	0.832755	0.96852	no	down	5.74235
2810403A07Rik	19	12	23	9	14	3	19	10	16	8	11	25	14.9252	10.4816	12.765	13.5026	20.7025	4.31993	14.3586	8.15489	17.6846	11.7435	12.9866	12.7998	12.8687	-0.933395	0.121673	0.692746	no	down	12.8687	-0.877329	0.159506	0.74948	no	down	12.8687	-0.068554	0.880469	1	no	down	12.8687	-0.2405	0.623706	0.904352	no	down	12.8687
2810417H13Rik	1	1	3	0	0	0	4	1	0	2	2	9	0.785537	0.873466	1.665	0	0	0	3.02285	0.815489	0	2.93588	2.3612	4.60794	1.42228	-0.317778	0.603867	0.953295	no	down	1.42228	-0.0838638	0.888183	0.998363	no	down	1.42228	0.742914	0.289312	0.943591	no	up	1.42228	0.0967072	0.887132	0.982877	no	up	1.42228
2810428I15Rik	126	146	205	82	62	86	93	138	91	82	124	242	98.9777	127.526	113.775	123.024	91.6825	123.838	70.2814	112.538	100.581	120.371	146.394	123.902	112.741	0.371702	0.293268	0.850713	no	up	112.741	0.117283	0.751886	0.990992	no	up	112.741	0.449325	0.0792415	0.707422	no	up	112.741	0.0427474	0.880087	0.981661	no	up	112.741
2810459M11Rik	48	36	59	29	27	22	34	51	35	22	52	63	37.7058	31.4448	32.745	43.5084	39.9263	31.6795	25.6943	41.5899	38.6852	32.2947	61.3911	32.2556	37.41	-0.115031	0.806549	0.974775	no	down	37.41	-0.095388	0.846068	0.996303	no	down	37.41	0.22624	0.509129	0.998228	no	up	37.41	-0.131181	0.729098	0.93851	no	down	37.41
2810474O19Rik	2	4	9	6	5	0	9	9	3	4	3	8	1.57107	3.49386	4.995	9.00174	7.39375	0	6.80142	7.3394	3.31587	5.87177	3.54179	4.09595	4.78514	-1.22276	0.0616653	0.541123	no	down	4.78514	-0.364986	0.590043	0.967913	no	down	4.78514	-0.336493	0.576988	0.998228	no	down	4.78514	-1.01814	0.113029	0.48441	no	down	4.78514
2900008C10Rik	5	7	9	2	2	7	6	3	1	2	4	8	3.92769	6.11426	4.995	3.00058	2.9575	10.0798	4.53428	2.44647	1.10529	2.93588	4.72239	4.09595	4.24293	1.09541	0.106045	0.664344	no	up	4.24293	0.513914	0.454097	0.931466	no	up	4.24293	0.34984	0.579364	0.998228	no	up	4.24293	0.260368	0.688143	0.9283	no	up	4.24293
2900026A02Rik	53	22	63	16	34	16	70	51	53	32	43	35	41.6335	19.2163	34.965	24.0046	50.2775	23.0396	52.8999	41.5899	58.5804	46.9742	50.7657	17.9198	38.4889	-0.941776	0.0689821	0.565396	no	down	38.4889	-0.271328	0.61854	0.97681	no	down	38.4889	-0.410895	0.286531	0.942786	no	down	38.4889	-0.221472	0.605916	0.899408	no	down	38.4889
2900076A07Rik	3	3	9	3	3	2	4	3	4	1	4	15	2.35661	2.6204	4.995	4.50087	4.43625	2.87996	3.02285	2.44647	4.42116	1.46794	4.72239	7.6799	3.79582	-0.00268411	0.996825	1	no	down	3.79582	0.20268	0.76835	0.992001	no	up	3.79582	0.458131	0.469661	0.998228	no	up	3.79582	-0.585019	0.378344	0.802543	no	down	3.79582
3010026O09Rik	15	10	9	1	5	10	4	4	4	2	3	9	11.7831	8.73466	4.995	1.50029	7.39375	14.3998	3.02285	3.26196	4.42116	2.93588	3.54179	4.60794	5.88318	1.34162	0.0411816	0.463485	no	up	5.88318	0.175122	0.79105	0.992588	no	up	5.88318	0.0957148	0.873205	1	no	up	5.88318	0.8584	0.155253	0.564458	no	up	5.88318
3110002H16Rik	4	5	4	2	1	2	7	1	0	0	1	7	3.14215	4.36733	2.22	3.00058	1.47875	2.87996	5.28999	0.815489	0	0	1.1806	3.58396	2.3299	0.175508	0.792424	0.974739	no	up	2.3299	-0.255716	0.701218	0.989289	no	down	2.3299	-0.108754	0.875919	1	no	down	2.3299	0.395896	0.571987	0.890441	no	up	2.3299
3110040N11Rik	15	17	19	11	17	4	16	10	8	4	15	26	11.7831	14.8489	10.545	16.5032	25.1388	5.75991	12.0914	8.15489	8.84232	5.87177	17.709	13.3118	12.5467	-0.351658	0.565668	0.945529	no	down	12.5467	-0.728169	0.246442	0.825082	no	down	12.5467	0.315736	0.512322	0.998228	no	up	12.5467	-0.299361	0.55361	0.883432	no	down	12.5467
3110056K07Rik	0	2	1	1	1	1	2	0	0	7	1	2	0	1.74693	0.555	1.50029	1.47875	1.43998	1.51143	0	0	10.2756	1.1806	1.02399	1.72605	0.497747	0.423487	0.91099	no	up	1.72605	0.233133	0.702431	0.989289	no	up	1.72605	1.30704	0.0616013	0.639742	no	up	1.72605	-0.0810515	0.905756	0.985015	no	down	1.72605
3110057O12Rik	17	8	8	7	6	6	8	5	2	2	2	5	13.3541	6.98773	4.44	10.502	8.8725	8.63987	6.04571	4.07745	2.21058	2.93588	2.3612	2.55997	6.08225	0.665163	0.313773	0.859056	no	up	6.08225	-0.301156	0.651825	0.98416	no	down	6.08225	-0.468313	0.441564	0.998228	no	down	6.08225	0.32372	0.587393	0.897031	no	up	6.08225
3110082I17Rik	19	3	5	0	0	6	6	0	4	0	5	10	14.9252	2.6204	2.775	0	0	8.63987	4.53428	0	4.42116	0	5.90299	5.11994	4.07824	0.714428	0.295735	0.850713	no	up	4.07824	-0.235001	0.732106	0.990226	no	down	4.07824	0.234111	0.731423	0.998228	no	up	4.07824	1.54245	0.0268633	0.208175	no	up	4.07824
3830406C13Rik	5	12	13	1	5	4	3	2	2	3	4	10	3.92769	10.4816	7.21501	1.50029	7.39375	5.75991	2.26714	1.63098	2.21058	4.40383	4.72239	5.11994	4.71942	0.941204	0.166929	0.750616	no	up	4.71942	-0.291303	0.669307	0.985018	no	down	4.71942	0.829385	0.189406	0.898215	no	up	4.71942	0.23517	0.710558	0.933775	no	up	4.71942
3930402G23Rik	0	0	10	1	0	0	5	8	9	0	0	1	0	0	5.55	1.50029	0	0	3.77857	6.52391	9.94761	0	0	0.511994	2.3177	-1.76126	0.00526225	0.148637	no	down	2.3177	0	1	1	no	up	2.3177	-2.21215	0.00152584	0.0928842	no	down	2.3177	-1.29037	0.0611764	0.351648	no	down	2.3177
4833411C07Rik	19	7	21	7	1	4	8	9	9	5	7	21	14.9252	6.11426	11.655	10.502	1.47875	5.75991	6.04571	7.3394	9.94761	7.33971	8.26419	10.7519	8.34364	-0.177663	0.78214	0.974601	no	down	8.34364	-0.539454	0.412727	0.918494	no	down	8.34364	0.186502	0.731273	0.998228	no	up	8.34364	0.267309	0.641788	0.910707	no	up	8.34364
4833420G17Rik	16	9	8	3	0	1	6	4	1	0	2	8	12.5686	7.86119	4.44	4.50087	0	1.43998	4.53428	3.26196	1.10529	0	2.3612	4.09595	3.84744	-0.195888	0.7709	0.974201	no	down	3.84744	-1.37876	0.0415625	0.450191	no	down	3.84744	-0.192503	0.771774	0.998228	no	down	3.84744	1.14281	0.0880313	0.429463	no	up	3.84744
4833439L19Rik	14	11	26	5	10	7	25	19	12	13	8	14	10.9975	9.60813	14.43	7.50145	14.7875	10.0798	18.8928	15.4943	13.2635	19.0832	9.44479	7.16791	12.5626	-0.525012	0.372979	0.893775	no	down	12.5626	0.0186662	0.975925	1	no	up	12.5626	-0.451994	0.332248	0.967341	no	down	12.5626	-0.230638	0.652783	0.915589	no	down	12.5626
4921524J17Rik	10	21	13	5	12	5	28	23	15	5	4	31	7.85537	18.3428	7.21501	7.50145	17.745	7.19989	21.16	18.7563	16.5794	7.33971	4.72239	15.8718	12.5241	-0.999291	0.101632	0.656235	no	down	12.5241	-0.520593	0.413294	0.918494	no	down	12.5241	-0.795637	0.10656	0.786725	no	down	12.5241	0.266456	0.619709	0.902794	no	up	12.5241
4930402H24Rik	8	6	31	8	8	10	33	22	31	16	16	11	6.2843	5.2408	17.205	12.0023	11.83	14.3998	24.9385	17.9408	34.264	23.4871	18.8896	5.63193	16.0095	-0.748945	0.197651	0.791178	no	down	16.0095	1.00197	0.110367	0.675532	no	up	16.0095	-0.684517	0.136831	0.836027	no	down	16.0095	-0.984684	0.0657449	0.36436	no	down	16.0095
4930404H11Rik	6	3	1	0	1	2	0	0	0	2	1	2	4.71322	2.6204	0.555	0	1.47875	2.87996	0	0	0	2.93588	1.1806	1.02399	1.44898	1.23024	0.0489784	0.498488	no	up	1.44898	-0.450877	0.474066	0.93645	no	down	1.44898	1.08585	0.117226	0.799959	no	up	1.44898	1.10749	0.109714	0.478501	no	up	1.44898
4930453N24Rik	28	9	41	11	12	10	18	15	15	9	10	39	21.995	7.86119	22.755	16.5032	17.745	14.3998	13.6028	12.2323	16.5794	13.2115	11.806	19.9677	15.7216	0.0557028	0.921951	0.990423	no	up	15.7216	-0.0344692	0.95343	1	no	down	15.7216	0.124653	0.779602	0.998228	no	up	15.7216	-0.322309	0.49892	0.862425	no	down	15.7216
4930481A15Rik	5	7	5	1	2	2	1	1	0	2	4	0	3.92769	6.11426	2.775	1.50029	2.9575	2.87996	0.755714	0.815489	0	2.93588	4.72239	0	2.44868	0.957133	0.151773	0.735975	no	up	2.44868	-0.549785	0.410436	0.918494	no	down	2.44868	0.859679	0.21864	0.912252	no	up	2.44868	0.58066	0.406134	0.81725	no	up	2.44868
4930486L24Rik	0	0	3	2	0	0	7	2	0	0	0	1	0	0	1.665	3.00058	0	0	5.28999	1.63098	0	0	0	0.511994	1.00821	-0.840133	0.130305	0.701172	no	down	1.00821	0	1	1	no	up	1.00821	-1.04931	0.111566	0.79146	no	down	1.00821	-0.769511	0.218353	0.658634	no	down	1.00821
4930523C07Rik	13	7	8	1	0	3	7	5	4	2	3	8	10.212	6.11426	4.44	1.50029	0	4.31993	5.28999	4.07745	4.42116	2.93588	3.54179	4.09595	4.24573	-0.0706067	0.916363	0.989278	no	down	4.24573	-0.64968	0.340916	0.888934	no	down	4.24573	-0.251461	0.689231	0.998228	no	down	4.24573	1.20102	0.0671652	0.368324	no	up	4.24573
4930526I15Rik	16	12	25	12	21	10	19	31	21	9	13	25	12.5686	10.4816	13.875	18.0035	31.0538	14.3998	14.3586	25.2802	23.2111	13.2115	15.3478	12.7998	17.0493	-0.453218	0.412588	0.905036	no	down	17.0493	0.288099	0.622863	0.97681	no	up	17.0493	-0.54382	0.203336	0.900732	no	down	17.0493	-0.701245	0.13659	0.531373	no	down	17.0493
4930556M19Rik	2	4	6	1	4	1	3	5	3	0	1	5	1.57107	3.49386	3.33	1.50029	5.915	1.43998	2.26714	4.07745	3.31587	0	1.1806	2.55997	2.55427	-0.443215	0.505432	0.934893	no	down	2.55427	-0.20995	0.75423	0.990992	no	down	2.55427	-0.659606	0.334619	0.968311	no	down	2.55427	-0.324614	0.638771	0.909081	no	down	2.55427
4930581F22Rik	8	6	6	3	3	0	4	4	4	1	2	5	6.2843	5.2408	3.33	4.50087	4.43625	0	3.02285	3.26196	4.42116	1.46794	2.3612	2.55997	3.40727	-0.773004	0.241271	0.825217	no	down	3.40727	-1.24663	0.0617185	0.530975	no	down	3.40727	-0.445987	0.493597	0.998228	no	down	3.40727	0.352917	0.591909	0.897628	no	up	3.40727
4931406C07Rik	154	163	199	57	49	100	113	111	62	82	78	184	120.973	142.375	110.445	85.5165	72.4588	143.998	85.3956	90.5193	68.528	120.371	92.0867	94.2068	102.239	0.760753	0.0298015	0.406266	no	up	102.239	0.102522	0.77898	0.992001	no	up	102.239	0.301299	0.244089	0.925941	no	up	102.239	0.511366	0.0702248	0.37988	no	up	102.239
4931406P16Rik	13	9	16	9	6	10	22	23	22	12	12	14	10.212	7.86119	8.88001	13.5026	8.8725	14.3998	16.6257	18.7563	24.3164	17.6153	14.1672	7.16791	13.5314	-0.448193	0.431762	0.914847	no	down	13.5314	0.519076	0.392073	0.915311	no	up	13.5314	-0.615635	0.171106	0.880456	no	down	13.5314	-0.123626	0.809791	0.962687	no	down	13.5314
4931408D14Rik	24	14	23	5	4	4	16	7	5	9	3	12	18.8529	12.2285	12.765	7.50145	5.915	5.75991	12.0914	5.70842	5.52645	13.2115	3.54179	6.14392	9.10386	-0.185902	0.770462	0.974201	no	down	9.10386	-0.974285	0.133359	0.718937	no	down	9.10386	-0.0896314	0.867835	1	no	down	9.10386	0.606317	0.275141	0.719214	no	up	9.10386
4931414P19Rik	5	6	5	2	3	3	7	8	7	1	5	6	3.92769	5.2408	2.775	3.00058	4.43625	4.31993	5.28999	6.52391	7.73703	1.46794	5.90299	3.07196	4.47451	-0.450979	0.496965	0.93483	no	down	4.47451	-0.053972	0.93712	1	no	down	4.47451	-0.671938	0.269577	0.93971	no	down	4.47451	0.328966	0.611188	0.900049	no	up	4.47451
4932438A13Rik	3	4	7	2	2	0	2	1	0	1	2	10	2.35661	3.49386	3.885	3.00058	2.9575	0	1.51143	0.815489	0	1.46794	2.3612	5.11994	2.24746	0.186107	0.775409	0.974601	no	up	2.24746	-0.718157	0.270823	0.842006	no	down	2.24746	1.04767	0.130704	0.824699	no	up	2.24746	-0.169795	0.807202	0.962017	no	down	2.24746
4933427D14Rik	3	1	3	0	2	1	4	9	3	0	2	3	2.35661	0.873466	1.665	0	2.9575	1.43998	3.02285	7.3394	3.31587	0	2.3612	1.53598	2.23899	-0.892385	0.175309	0.760756	no	down	2.23899	0.0312217	0.962243	1	no	up	2.23899	-1.07328	0.119652	0.806302	no	down	2.23899	0.0533936	0.939278	0.990345	no	up	2.23899
4933434E20Rik	40	20	50	25	21	23	46	37	22	18	16	59	31.4215	17.4693	27.75	37.5072	31.0538	33.1195	34.7628	30.1731	24.3164	26.423	18.8896	30.2076	28.5911	0.108413	0.819909	0.976263	no	up	28.5911	0.367288	0.463981	0.933973	no	up	28.5911	-0.211216	0.557652	0.998228	no	down	28.5911	-0.3338	0.398262	0.811934	no	down	28.5911
5031425E22Rik	12	5	14	4	3	1	6	3	2	5	1	7	9.42645	4.36733	7.77001	6.00116	4.43625	1.43998	4.53428	2.44647	2.21058	7.33971	1.1806	3.58396	4.5614	-0.150017	0.823088	0.976263	no	down	4.5614	-0.958844	0.156784	0.744244	no	down	4.5614	0.219011	0.728522	0.998228	no	up	4.5614	0.0730032	0.908599	0.985015	no	up	4.5614
5033403H07Rik	16	19	28	5	7	7	10	6	9	1	3	19	12.5686	16.5959	15.54	7.50145	10.3513	10.0798	7.55714	4.89294	9.94761	1.46794	3.54179	9.72788	9.14769	0.341161	0.589853	0.951532	no	up	9.14769	-0.445808	0.489689	0.940831	no	down	9.14769	-0.307489	0.575901	0.998228	no	down	9.14769	0.249741	0.652138	0.915358	no	up	9.14769
5033406O09Rik	8	8	21	13	9	16	24	19	13	11	16	33	6.2843	6.98773	11.655	19.5038	13.3088	23.0396	18.1371	15.4943	14.3688	16.1474	18.8896	16.8958	15.0593	0.363653	0.496688	0.93483	no	up	15.0593	1.41558	0.0147777	0.261755	no	up	15.0593	0.0952837	0.81961	1	no	up	15.0593	-0.90649	0.0653824	0.364103	no	down	15.0593
5330417C22Rik	1	1	1	0	1	4	12	3	7	1	0	1	0.785537	0.873466	0.555	0	1.47875	5.75991	9.06856	2.44647	7.73703	1.46794	0	0.511994	2.55706	-0.589298	0.382405	0.899187	no	down	2.55706	1.10424	0.10236	0.662703	no	up	2.55706	-1.94168	0.00486665	0.189174	no	down	2.55706	0.188451	0.787965	0.955729	no	up	2.55706
5430405H02Rik	6	3	24	3	6	2	17	7	6	2	0	12	4.71322	2.6204	13.32	4.50087	8.8725	2.87996	12.8471	5.70842	6.63174	2.93588	0	6.14392	5.93117	-0.860988	0.193486	0.782922	no	down	5.93117	0.00354025	0.995882	1	no	up	5.93117	-0.98069	0.107507	0.7889	no	down	5.93117	-0.966202	0.127951	0.515328	no	down	5.93117
5430416N02Rik	15	4	15	3	11	2	15	14	10	3	5	21	11.7831	3.49386	8.32501	4.50087	16.2663	2.87996	11.3357	11.4168	11.0529	4.40383	5.90299	10.7519	8.50943	-1.05618	0.0995343	0.648571	no	down	8.50943	-0.599797	0.367349	0.902888	no	down	8.50943	-0.494231	0.358648	0.97601	no	down	8.50943	-0.250796	0.664113	0.919494	no	down	8.50943
5730408K05Rik	7	6	6	3	1	5	11	5	5	2	7	14	5.49876	5.2408	3.33	4.50087	1.47875	7.19989	8.31285	4.07745	5.52645	2.93588	8.26419	7.16791	5.29448	0.0891278	0.892408	0.985524	no	up	5.29448	0.216599	0.749651	0.990992	no	up	5.29448	0.0565036	0.922775	1	no	up	5.29448	0.54979	0.386432	0.808764	no	up	5.29448
5730409E04Rik	3	8	13	3	0	2	5	4	3	3	4	8	2.35661	6.98773	7.21501	4.50087	0	2.87996	3.77857	3.26196	3.31587	4.40383	4.72239	4.09595	3.95989	-0.0248135	0.970687	1	no	down	3.95989	-0.304442	0.656766	0.984313	no	down	3.95989	0.236985	0.712043	0.998228	no	up	3.95989	0.0548776	0.93405	0.990051	no	up	3.95989
5730455P16Rik	4	2	6	1	0	2	4	2	3	1	2	4	3.14215	1.74693	3.33	1.50029	0	2.87996	3.02285	1.63098	3.31587	1.46794	2.3612	2.04797	2.20385	-0.0212978	0.974659	1	no	down	2.20385	0.0501051	0.940633	1	no	up	2.20385	-0.243305	0.723652	0.998228	no	down	2.20385	0.213209	0.760343	0.947555	no	up	2.20385
5730508B09Rik	5	4	10	1	3	2	3	13	5	4	3	14	3.92769	3.49386	5.55	1.50029	4.43625	2.87996	2.26714	10.6014	5.52645	5.87177	3.54179	7.16791	4.73037	-0.57116	0.39156	0.899575	no	down	4.73037	-0.0597018	0.930658	1	no	down	4.73037	-0.0871739	0.886284	1	no	down	4.73037	-0.0742817	0.909547	0.985015	no	down	4.73037
5730559C18Rik	0	0	1	0	2	0	7	1	13	1	2	0	0	0	0.555	0	2.9575	0	5.28999	0.815489	14.3688	1.46794	2.3612	0	2.31799	-1.67824	0.00716689	0.18019	no	down	2.31799	0	1	1	no	up	2.31799	-1.52515	0.0295348	0.472489	no	down	2.31799	-0.546271	0.421916	0.824889	no	down	2.31799
5830473C10Rik	25	22	55	21	17	8	14	22	10	17	19	19	19.6384	19.2163	30.525	31.5061	25.1388	11.5198	10.58	17.9408	11.0529	24.955	22.4314	9.72788	19.5194	-0.0453156	0.935809	0.993695	no	down	19.5194	-0.534786	0.354904	0.89824	no	down	19.5194	0.398955	0.350356	0.97417	no	up	19.5194	-0.539192	0.225208	0.665784	no	down	19.5194
6030458C11Rik	18	10	13	1	5	8	21	17	4	15	8	14	14.1397	8.73466	7.21501	1.50029	7.39375	11.5198	15.87	13.8633	4.42116	22.0191	9.44479	7.16791	10.2741	-0.0563421	0.928424	0.991265	no	down	10.2741	-0.0306208	0.962391	1	no	down	10.2741	0.0639058	0.903132	1	no	up	10.2741	0.798559	0.168816	0.591588	no	up	10.2741
6330416G13Rik	7	3	16	2	6	3	13	7	14	12	10	15	5.49876	2.6204	8.88001	3.00058	8.8725	4.31993	9.82428	5.70842	15.4741	17.6153	11.806	7.6799	8.44168	-0.758209	0.236485	0.822125	no	down	8.44168	0.224968	0.738245	0.990992	no	up	8.44168	0.188123	0.72107	0.998228	no	up	8.44168	-0.567588	0.342476	0.772265	no	down	8.44168
6430548M08Rik	7	7	9	1	2	3	9	5	1	4	0	5	5.49876	6.11426	4.995	1.50029	2.9575	4.31993	6.80142	4.07745	1.10529	5.87177	0	2.55997	3.8168	0.00195671	0.997695	1	no	up	3.8168	-0.308751	0.653013	0.98416	no	down	3.8168	-0.404181	0.538027	0.998228	no	down	3.8168	0.496958	0.459772	0.843625	no	up	3.8168
6430571L13Rik	1	0	1	0	0	0	2	9	1	0	0	7	0.785537	0	0.555	0	0	0	1.51143	7.3394	1.10529	0	0	3.58396	1.24005	-1.04339	0.0741362	0.584424	no	down	1.24005	0.0761869	0.890223	0.998363	no	up	1.24005	-0.644689	0.348106	0.97417	no	down	1.24005	0.181046	0.778592	0.95344	no	up	1.24005
6430573F11Rik	1	2	8	1	0	1	4	3	1	0	1	2	0.785537	1.74693	4.44	1.50029	0	1.43998	3.02285	2.44647	1.10529	0	1.1806	1.02399	1.55766	-0.303677	0.63612	0.954527	no	down	1.55766	0.100088	0.874066	0.998363	no	up	1.55766	-0.685601	0.328286	0.963166	no	down	1.55766	-0.412407	0.553936	0.883432	no	down	1.55766
6430706D22Rik	32	24	57	14	19	12	30	47	26	13	32	38	25.1372	20.9632	31.635	21.0041	28.0963	17.2797	22.6714	38.328	28.7375	19.0832	37.7791	19.4558	25.8475	-0.63712	0.216655	0.80816	no	down	25.8475	-0.295054	0.585143	0.965496	no	down	25.8475	-0.232537	0.537178	0.998228	no	down	25.8475	-0.223452	0.591687	0.897628	no	down	25.8475
8430408G22Rik	181	86	372	99	30	63	68	41	8	37	111	218	142.182	75.1181	206.46	148.529	44.3625	90.7186	51.3885	33.4351	8.84232	54.3139	131.046	111.615	91.5009	1.14632	0.0783372	0.597499	no	up	91.5009	-0.20853	0.7559	0.990992	no	down	91.5009	1.27656	0.0263439	0.443448	no	up	91.5009	-0.266071	0.659971	0.918315	no	down	91.5009
8430419L09Rik	21	22	23	13	15	6	19	25	17	6	17	37	16.4963	19.2163	12.765	19.5038	22.1813	8.63987	14.3586	20.3872	18.7899	8.80765	20.0702	18.9438	16.68	-0.717234	0.207123	0.797748	no	down	16.68	-0.713259	0.226151	0.80951	no	down	16.68	-0.104025	0.805497	1	no	down	16.68	0.0167487	0.970857	0.995695	no	up	16.68
8430429K09Rik	0	1	0	1	1	0	8	0	3	0	0	1	0	0.873466	0	1.50029	1.47875	0	6.04571	0	3.31587	0	0	0.511994	1.14384	-1.06324	0.0618112	0.541912	no	down	1.14384	0.0257171	0.961581	1	no	up	1.14384	-1.29916	0.0525996	0.603236	no	down	1.14384	-0.203617	0.749381	0.943827	no	down	1.14384
9030617O03Rik	18	19	24	22	16	20	14	24	20	14	28	59	14.1397	16.5959	13.32	33.0064	23.66	28.7996	10.58	19.5717	22.1058	20.5512	33.0567	30.2076	22.1329	0.610248	0.247206	0.827826	no	up	22.1329	0.737014	0.183055	0.773031	no	up	22.1329	0.648436	0.112456	0.79146	no	up	22.1329	-0.466171	0.304398	0.74176	no	down	22.1329
9030619P08Rik	5	6	112	24	21	14	9	8	1	12	24	29	3.92769	5.2408	62.16	36.007	31.0538	20.1597	6.80142	6.52391	1.10529	17.6153	28.3344	14.8478	19.4814	1.59487	0.00649358	0.170921	no	up	19.4814	1.6057	0.00870252	0.182067	no	up	19.4814	1.67921	0.000437076	0.0371092	no	up	19.4814	-2.74141	6.42275e-08	4.9338e-06	no	down	19.4814
9030624J02Rik	19	23	36	14	10	16	23	29	22	21	19	45	14.9252	20.0897	19.98	21.0041	14.7875	23.0396	17.3814	23.6492	24.3164	30.8268	22.4314	23.0397	21.2892	0.0620105	0.902048	0.987239	no	up	21.2892	0.338151	0.523645	0.94809	no	up	21.2892	0.195868	0.601847	0.998228	no	up	21.2892	-0.0873259	0.837298	0.969089	no	down	21.2892
9130221H12Rik	6	0	10	1	1	1	7	4	5	1	4	11	4.71322	0	5.55	1.50029	1.47875	1.43998	5.28999	3.26196	5.52645	1.46794	4.72239	5.63193	3.38191	-0.656683	0.326069	0.869402	no	down	3.38191	-0.067561	0.920681	1	no	down	3.38191	-0.120821	0.85498	1	no	down	3.38191	-0.215001	0.754738	0.945891	no	down	3.38191
9130401M01Rik	33	35	41	15	17	31	44	39	28	31	23	56	25.9227	30.5713	22.755	22.5043	25.1388	44.6393	33.2514	31.8041	30.9481	45.5062	27.1538	28.6716	30.7389	0.395372	0.375477	0.896261	no	up	30.7389	0.563902	0.230357	0.814216	no	up	30.7389	0.0423061	0.89962	1	no	up	30.7389	0.254226	0.504102	0.863576	no	up	30.7389
9130409I23Rik	6	13	5	2	0	2	10	3	2	3	0	14	4.71322	11.3551	2.775	3.00058	0	2.87996	7.55714	2.44647	2.21058	4.40383	0	7.16791	4.04248	-0.196637	0.771067	0.974201	no	down	4.04248	-0.802016	0.240231	0.82221	no	down	4.04248	-0.00693891	0.991592	1	no	down	4.04248	1.21435	0.0749641	0.391232	no	up	4.04248
9230114K14Rik	0	5	6	1	0	0	1	2	4	2	0	2	0	4.36733	3.33	1.50029	0	0	0.755714	1.63098	4.42116	2.93588	0	1.02399	1.66378	-0.536344	0.387746	0.899187	no	down	1.66378	-0.482606	0.428103	0.925119	no	down	1.66378	-0.382472	0.58476	0.998228	no	down	1.66378	0.0907096	0.895572	0.984419	no	up	1.66378
9330151L19Rik	8	6	5	2	3	4	2	4	0	2	0	3	6.2843	5.2408	2.775	3.00058	4.43625	5.75991	1.51143	3.26196	0	2.93588	0	1.53598	3.06184	0.894228	0.192041	0.782215	no	up	3.06184	-0.205715	0.764687	0.990992	no	down	3.06184	-0.0945144	0.890031	1	no	down	3.06184	0.500794	0.4616	0.843644	no	up	3.06184
9330162012Rik	3	2	1	1	3	1	3	0	3	0	0	6	2.35661	1.74693	0.555	1.50029	4.43625	1.43998	2.26714	0	3.31587	0	0	3.07196	1.72417	-0.0879756	0.890175	0.98532	no	down	1.72417	-0.157329	0.802088	0.993467	no	down	1.72417	-0.232922	0.739811	0.998228	no	down	1.72417	0.00971448	0.988856	0.999589	no	up	1.72417
9430015G10Rik	1	10	3	0	1	3	6	1	1	2	1	2	0.785537	8.73466	1.665	0	1.47875	4.31993	4.53428	0.815489	1.10529	2.93588	1.1806	1.02399	2.38162	0.341011	0.611066	0.953295	no	up	2.38162	-0.256112	0.702384	0.989289	no	down	2.38162	-0.240716	0.729928	0.998228	no	down	2.38162	1.03574	0.139976	0.537417	no	up	2.38162
9430016H08Rik	20	27	39	13	9	9	29	27	15	7	8	45	15.7107	23.5836	21.645	19.5038	13.3088	12.9598	21.9157	22.0182	16.5794	10.2756	9.44479	23.0397	17.4988	-0.490405	0.380794	0.898655	no	down	17.4988	-0.437354	0.452419	0.931466	no	down	17.4988	-0.374728	0.383803	0.984539	no	down	17.4988	0.0666475	0.885705	0.98248	no	up	17.4988
9430038I01Rik	52	26	31	12	11	7	14	21	15	19	15	33	40.8479	22.7101	17.205	18.0035	16.2663	10.0798	10.58	17.1253	16.5794	27.8909	17.709	16.8958	19.3244	-0.291398	0.602124	0.953295	no	down	19.3244	-1.2912	0.0231505	0.337127	no	down	19.3244	0.425334	0.30308	0.955853	no	up	19.3244	0.794101	0.0688035	0.374339	no	up	19.3244
9530068E07Rik	120	98	154	57	55	51	112	101	94	68	82	140	94.2645	85.5997	85.4701	85.5165	81.3313	73.4389	84.6399	82.3644	103.897	99.8201	96.809	71.6791	87.0692	-0.267173	0.456394	0.923568	no	down	87.0692	-0.26593	0.479594	0.938129	no	down	87.0692	-0.0270207	0.914638	1	no	down	87.0692	0.091244	0.744433	0.942977	no	up	87.0692
9530082P21Rik	1	1	11	4	5	2	3	10	7	3	2	13	0.785537	0.873466	6.105	6.00116	7.39375	2.87996	2.26714	8.15489	7.73703	4.40383	2.3612	6.65592	4.63491	-0.631265	0.343325	0.87883	no	down	4.63491	0.879552	0.204773	0.794294	no	up	4.63491	-0.26426	0.666127	0.998228	no	down	4.63491	-1.59218	0.0163807	0.149574	no	down	4.63491
9930104L06Rik	5	5	8	2	2	5	6	8	4	3	7	18	3.92769	4.36733	4.44	3.00058	2.9575	7.19989	4.53428	6.52391	4.42116	4.40383	8.26419	9.21588	5.27135	0.253876	0.700013	0.965284	no	up	5.27135	0.473485	0.48644	0.940291	no	up	5.27135	0.433746	0.451961	0.998228	no	up	5.27135	0.153471	0.808307	0.962674	no	up	5.27135
A130010J15Rik	3	1	5	1	1	1	8	4	2	1	0	4	2.35661	0.873466	2.775	1.50029	1.47875	1.43998	6.04571	3.26196	2.21058	1.46794	0	2.04797	2.12152	-0.728272	0.268903	0.842847	no	down	2.12152	0.0305478	0.963045	1	no	up	2.12152	-0.956615	0.16648	0.875488	no	down	2.12152	-0.152531	0.827538	0.96832	no	down	2.12152
Abat	137	180	78	38	44	44	70	69	36	43	49	129	107.619	157.224	43.29	57.011	65.065	63.359	52.8999	56.2688	39.7904	63.1215	57.8493	66.0472	69.1287	0.335947	0.396401	0.900713	no	up	69.1287	-0.996911	0.01432	0.25617	no	down	69.1287	0.309851	0.28288	0.942786	no	up	69.1287	1.22249	7.45004e-05	0.00224638	yes	up	69.1287
A1cf	15	11	26	13	11	5	18	19	17	13	12	36	11.7831	9.60813	14.43	19.5038	16.2663	7.19989	13.6028	15.4943	18.7899	19.0832	14.1672	18.4318	14.8634	-0.7776	0.175562	0.761318	no	down	14.8634	-0.288016	0.632311	0.97933	no	down	14.8634	0.114524	0.783652	0.998228	no	up	14.8634	-0.536187	0.253383	0.695941	no	down	14.8634
A230046K03Rik	10	8	12	4	8	8	6	10	14	6	5	18	7.85537	6.98773	6.66001	6.00116	11.83	11.5198	4.53428	8.15489	15.4741	8.80765	5.90299	9.21588	8.57865	0.185394	0.76625	0.974194	no	up	8.57865	0.41792	0.519623	0.947561	no	up	8.57865	-0.145977	0.781911	0.998228	no	down	8.57865	-0.0711513	0.900638	0.985015	no	down	8.57865
Abcb11	567	520	363	117	125	190	304	188	152	163	186	275	445.4	454.202	201.465	175.534	184.844	273.596	229.737	153.312	168.004	239.275	219.591	140.798	240.48	0.544082	0.104914	0.660502	no	up	240.48	-0.694257	0.0480492	0.478465	no	down	240.48	0.103033	0.676008	0.998228	no	up	240.48	1.2093	7.19843e-06	0.000302079	yes	up	240.48
A430005L14Rik	45	35	47	29	15	12	57	31	26	15	28	49	35.3492	30.5713	26.085	43.5084	22.1813	17.2797	43.0757	25.2802	28.7375	22.0191	33.0567	25.0877	29.3527	-0.724442	0.150607	0.733264	no	down	29.3527	-0.736046	0.160237	0.74948	no	down	29.3527	-0.264711	0.465132	0.998228	no	down	29.3527	0.115257	0.770137	0.950373	no	up	29.3527
A730017L22Rik	6	2	8	2	2	6	4	0	1	0	6	4	4.71322	1.74693	4.44	3.00058	2.9575	8.63987	3.02285	0	1.10529	0	7.08359	2.04797	3.22982	1.28926	0.0609062	0.539494	no	up	3.22982	0.617012	0.371497	0.904357	no	up	3.22982	0.609397	0.372453	0.981874	no	up	3.22982	-0.0876729	0.89884	0.984779	no	down	3.22982
A930001C03Rik	1	3	7	0	8	1	4	4	4	4	6	4	0.785537	2.6204	3.885	0	11.83	1.43998	3.02285	3.26196	4.42116	5.87177	7.08359	2.04797	3.85585	-0.377424	0.573494	0.946663	no	down	3.85585	0.177054	0.79477	0.992799	no	up	3.85585	0.289598	0.659419	0.998228	no	up	3.85585	-0.921089	0.176908	0.603346	no	down	3.85585
A930005H10Rik	29	25	23	17	12	11	22	18	15	14	9	26	22.7806	21.8366	12.765	25.5049	17.745	15.8398	16.6257	14.6788	16.5794	20.5512	10.6254	13.3118	17.4037	0.0128801	0.981147	1	no	up	17.4037	-0.414867	0.460184	0.933386	no	down	17.4037	-0.122354	0.7718	0.998228	no	down	17.4037	0.272948	0.539497	0.878958	no	up	17.4037
A930013F10Rik	2	1	4	3	3	2	3	7	5	3	1	8	1.57107	0.873466	2.22	4.50087	4.43625	2.87996	2.26714	5.70842	5.52645	4.40383	1.1806	4.09595	3.30533	-0.424414	0.527644	0.93863	no	down	3.30533	0.602176	0.380706	0.906692	no	up	3.30533	-0.313478	0.629878	0.998228	no	down	3.30533	-0.772478	0.258806	0.703178	no	down	3.30533
A930015D03Rik	1	0	6	5	5	0	4	14	8	0	6	29	0.785537	0	3.33	7.50145	7.39375	0	3.02285	11.4168	8.84232	0	7.08359	14.8478	5.35201	-1.40477	0.0335416	0.429912	no	down	5.35201	0.496878	0.464681	0.933973	no	up	5.35201	0.0321569	0.959315	1	no	up	5.35201	-1.57759	0.0204673	0.173471	no	down	5.35201
A930024E05Rik	1	1	2	0	0	0	4	2	7	1	2	1	0.785537	0.873466	1.11	0	0	0	3.02285	1.63098	7.73703	1.46794	2.3612	0.511994	1.62508	-1.28444	0.038989	0.452191	no	down	1.62508	-0.0877296	0.884731	0.998363	no	down	1.62508	-0.95996	0.171013	0.880449	no	down	1.62508	0.251477	0.713753	0.934959	no	up	1.62508
AA415398	7	5	4	2	4	2	2	5	1	2	6	6	5.49876	4.36733	2.22	3.00058	5.915	2.87996	1.51143	4.07745	1.10529	2.93588	7.08359	3.07196	3.63894	0.307763	0.650186	0.957772	no	up	3.63894	-0.421124	0.537909	0.954239	no	down	3.63894	0.609594	0.349056	0.97417	no	up	3.63894	0.32346	0.627488	0.904626	no	up	3.63894
AA986860	1	2	2	0	5	0	8	7	23	0	2	0	0.785537	1.74693	1.11	0	7.39375	0	6.04571	5.70842	25.4217	0	2.3612	0	4.21444	-2.16057	0.000909999	0.0423456	no	down	4.21444	-0.0695395	0.915645	1	no	down	4.21444	-2.48544	0.000282612	0.0276303	no	down	4.21444	-0.474573	0.496727	0.861468	no	down	4.21444
AB124611	1	2	6	0	3	2	5	5	11	9	0	6	0.785537	1.74693	3.33	0	4.43625	2.87996	3.77857	4.07745	12.1582	13.2115	0	3.07196	4.12303	-0.71289	0.289091	0.850713	no	down	4.12303	0.572487	0.401533	0.918346	no	up	4.12303	-0.266405	0.687457	0.998228	no	down	4.12303	-0.431915	0.533793	0.876341	no	down	4.12303
AF251705	3	4	19	2	3	2	19	16	10	13	6	18	2.35661	3.49386	10.545	3.00058	4.43625	2.87996	14.3586	13.0478	11.0529	19.0832	7.08359	9.21588	8.37952	-1.30672	0.041043	0.463002	no	down	8.37952	0.29024	0.669165	0.985018	no	up	8.37952	-0.157276	0.762788	0.998228	no	down	8.37952	-0.791306	0.193038	0.628057	no	down	8.37952
Ahcy	454	628	279	112	97	99	109	107	73	85	130	323	356.634	548.537	154.845	168.032	143.439	142.558	82.3728	87.2573	80.6862	124.775	153.478	165.374	183.999	0.759222	0.0236793	0.360932	no	up	183.999	-1.59031	3.97283e-06	0.00053407	yes	down	183.999	0.806247	0.000925898	0.0654143	no	up	183.999	1.48271	8.09462e-09	7.46169e-07	yes	up	249.356
AI314180	19	16	51	8	7	12	27	24	15	13	12	37	14.9252	13.9755	28.305	12.0023	10.3513	17.2797	20.4043	19.5717	16.5794	19.0832	14.1672	18.9438	17.1324	-0.11971	0.828109	0.976263	no	down	17.1324	0.217397	0.707195	0.989289	no	up	17.1324	-0.103432	0.808591	1	no	down	17.1324	-0.279722	0.552357	0.883432	no	down	17.1324
AI317395	60	66	25	10	5	7	10	0	2	4	7	23	47.1322	57.6488	13.875	15.0029	7.39375	10.0798	7.55714	0	2.21058	5.87177	8.26419	11.7759	15.5677	1.27127	0.0430007	0.472959	no	up	15.5677	-1.99114	0.0010873	0.0442183	no	down	15.5677	1.08747	0.0408649	0.535611	no	up	15.5677	1.80211	0.000298299	0.00698154	no	up	15.5677
AI413582	13	9	31	14	9	17	23	30	33	13	21	40	10.212	7.86119	17.205	21.0041	13.3088	24.4796	17.3814	24.4647	36.4746	19.0832	24.7926	20.4797	19.7289	-0.132184	0.798167	0.974739	no	down	19.7289	1.16781	0.0375208	0.43319	no	up	19.7289	-0.244852	0.534031	0.998228	no	down	19.7289	-0.764739	0.101688	0.459667	no	down	19.7289
AI464131	34	34	35	15	18	21	32	10	9	12	19	28	26.7083	29.6978	19.425	22.5043	26.6175	30.2395	24.1828	8.15489	9.94761	17.6153	22.4314	14.3358	20.9884	0.897172	0.0909522	0.628103	no	up	20.9884	0.0314977	0.953832	1	no	up	20.9884	0.279019	0.51129	0.998228	no	up	20.9884	0.282387	0.522285	0.87079	no	up	20.9884
AI597479	8	10	10	6	2	2	5	3	1	3	0	20	6.2843	8.73466	5.55	9.00174	2.9575	2.87996	3.77857	2.44647	1.10529	4.40383	0	10.2399	4.78185	0.340424	0.616142	0.953335	no	up	4.78185	-0.70444	0.302781	0.863723	no	down	4.78185	0.729611	0.257735	0.930914	no	up	4.78185	0.23234	0.722515	0.937183	no	up	4.78185
AI607873	0	2	9	2	0	1	11	10	9	3	0	10	0	1.74693	4.995	3.00058	0	1.43998	8.31285	8.15489	9.94761	4.40383	0	5.11994	3.9268	-1.39669	0.0354455	0.436484	no	down	3.9268	0.507429	0.455487	0.931466	no	up	3.9268	-1.03969	0.110014	0.789888	no	down	3.9268	-0.760254	0.270801	0.715166	no	down	3.9268
AI661453	11	3	29	10	7	6	23	18	14	6	15	19	8.64091	2.6204	16.095	15.0029	10.3513	8.63987	17.3814	14.6788	15.4741	8.80765	17.709	9.72788	12.0941	-0.68448	0.250313	0.831143	no	down	12.0941	0.515076	0.417951	0.920253	no	up	12.0941	-0.363866	0.435141	0.998228	no	down	12.0941	-1.04213	0.0495948	0.307711	no	down	12.0941
AI837181	16	17	36	11	9	20	18	24	22	7	17	37	12.5686	14.8489	19.98	16.5032	13.3088	28.7996	13.6028	19.5717	24.3164	10.2756	20.0702	18.9438	17.7325	0.454187	0.384718	0.899187	no	up	17.7325	0.858588	0.120392	0.698039	no	up	17.7325	-0.153169	0.71105	0.998228	no	down	17.7325	-0.264044	0.565593	0.889419	no	down	17.7325
AI846148	2	1	1	0	0	3	9	3	1	2	5	4	1.57107	0.873466	0.555	0	0	4.31993	6.80142	2.44647	1.10529	2.93588	5.90299	2.04797	2.37996	-0.12148	0.856522	0.97911	no	down	2.37996	0.694687	0.300903	0.863558	no	up	2.37996	-0.0236886	0.972416	1	no	down	2.37996	0.649922	0.353662	0.781776	no	up	2.37996
AI987944	8	18	11	8	3	4	17	11	10	7	6	28	6.2843	15.7224	6.105	12.0023	4.43625	5.75991	12.8471	8.97038	11.0529	10.2756	7.08359	14.3358	9.57297	-0.576989	0.356449	0.885811	no	down	9.57297	-0.558058	0.388118	0.911794	no	down	9.57297	-0.00776373	0.987787	1	no	down	9.57297	0.468476	0.39946	0.811934	no	up	9.57297
AK010878	6	3	6	9	2	2	0	5	2	4	1	5	4.71322	2.6204	3.33	13.5026	2.9575	2.87996	0	4.07745	2.21058	5.87177	1.1806	2.55997	3.82534	0.367314	0.588445	0.950936	no	up	3.82534	-0.140592	0.83704	0.99537	no	down	3.82534	0.340317	0.613106	0.998228	no	up	3.82534	-0.546722	0.419719	0.824889	no	down	3.82534
AU019823	6	8	6	2	2	6	7	2	1	5	4	11	4.71322	6.98773	3.33	3.00058	2.9575	8.63987	5.28999	1.63098	1.10529	7.33971	4.72239	5.63193	4.61243	0.98546	0.145031	0.727335	no	up	4.61243	0.240035	0.725389	0.989289	no	up	4.61243	0.766936	0.215114	0.909127	no	up	4.61243	0.62041	0.336939	0.77014	no	up	4.61243
AU022252	34	31	70	20	19	18	21	30	17	9	32	64	26.7083	27.0774	38.85	30.0058	28.0963	25.9196	15.87	24.4647	18.7899	13.2115	37.7791	32.7676	26.6283	0.366187	0.469958	0.926613	no	up	26.6283	-0.0436032	0.933752	1	no	down	26.6283	0.492968	0.198281	0.900732	no	up	26.6283	-0.26813	0.512642	0.867424	no	down	26.6283
AU040320	28	30	52	30	21	31	49	34	36	23	38	65	21.995	26.204	28.86	45.0087	31.0538	44.6393	37.03	27.7266	39.7904	33.7627	44.8627	33.2796	34.5177	0.300199	0.498604	0.93483	no	up	34.5177	0.780537	0.0980568	0.652745	no	up	34.5177	0.0896142	0.78625	0.998228	no	up	34.5177	-0.465138	0.214577	0.654057	no	down	34.5177
AW011738	0	2	20	12	7	0	3	14	23	6	9	19	0	1.74693	11.1	18.0035	10.3513	0	2.26714	11.4168	25.4217	8.80765	10.6254	9.72788	9.12235	-1.82834	0.0049266	0.142342	no	down	9.12235	0.442547	0.520824	0.947561	no	up	9.12235	-0.321958	0.566333	0.998228	no	down	9.12235	-2.29043	0.000325672	0.00748735	no	down	9.12235
AW112010	4	5	25	15	15	2	26	26	8	1	21	52	3.14215	4.36733	13.875	22.5043	22.1813	2.87996	19.6486	21.2027	8.84232	1.46794	24.7926	26.6237	14.294	-1.36589	0.0307778	0.412232	no	down	14.294	0.233235	0.728106	0.989486	no	up	14.294	0.116276	0.818127	1	no	up	14.294	-1.75859	0.00225206	0.0348763	no	down	14.294
AW209491	28	11	34	14	18	11	23	34	17	9	16	34	21.995	9.60813	18.87	21.0041	26.6175	15.8398	17.3814	27.7266	18.7899	13.2115	18.8896	17.4078	18.9451	-0.351473	0.515707	0.935694	no	down	18.9451	0.0248155	0.965138	1	no	up	18.9451	-0.322458	0.433734	0.998228	no	down	18.9451	-0.403872	0.369518	0.795323	no	down	18.9451
AW549542	7	3	6	4	1	0	1	2	1	1	5	4	5.49876	2.6204	3.33	6.00116	1.47875	0	0.755714	1.63098	1.10529	1.46794	5.90299	2.04797	2.65333	0.0525391	0.936428	0.993825	no	up	2.65333	-0.961865	0.144611	0.735759	no	down	2.65333	0.792165	0.248684	0.925941	no	up	2.65333	0.0833312	0.903771	0.985015	no	up	2.65333
Aaas	4	6	5	7	4	9	1	7	4	2	7	17	3.14215	5.2408	2.775	10.502	5.915	12.9598	0.755714	5.70842	4.42116	2.93588	8.26419	8.70389	5.94367	1.15711	0.0842094	0.611433	no	up	5.94367	0.960037	0.16108	0.74948	no	up	5.94367	0.700888	0.249195	0.925941	no	up	5.94367	-0.339938	0.593767	0.897921	no	down	5.94367
Aacs	66	72	30	10	16	35	26	9	10	10	29	35	51.8455	62.8896	16.65	15.0029	23.66	50.3992	19.6486	7.3394	11.0529	14.6794	34.2373	17.9198	27.1104	1.67785	0.0010114	0.0451122	no	up	27.1104	-0.258956	0.614126	0.97681	no	down	27.1104	0.701201	0.0901642	0.733361	no	up	27.1104	1.4838	0.000492085	0.0104221	no	up	27.1104
Aadac	20	12	10	10	16	5	6	12	7	6	7	11	15.7107	10.4816	5.55	15.0029	23.66	7.19989	4.53428	9.78587	7.73703	8.80765	8.26419	5.63193	10.1972	0.0899086	0.887253	0.98532	no	up	10.1972	-0.590969	0.361087	0.900299	no	down	10.1972	0.00474717	0.992958	1	no	up	10.1972	-0.0905678	0.868447	0.979343	no	down	10.1972
Aadat	117	82	30	14	7	13	13	13	10	14	6	66	91.9079	71.6242	16.65	21.0041	10.3513	18.7197	9.82428	10.6014	11.0529	20.5512	7.08359	33.7916	26.9302	0.78098	0.159656	0.745529	no	up	26.9302	-1.85132	0.000835246	0.0357715	no	down	26.9302	0.908013	0.0373866	0.520857	no	up	26.9302	2.09304	2.44053e-06	0.000116324	no	up	26.9302
Aaed1	14	12	9	2	9	7	7	13	6	2	3	18	10.9975	10.4816	4.995	3.00058	13.3088	10.0798	5.28999	10.6014	6.63174	2.93588	3.54179	9.21588	7.59	0.252972	0.694466	0.964243	no	up	7.59	-0.141204	0.830686	0.994865	no	down	7.59	-0.30401	0.590949	0.998228	no	down	7.59	0.499659	0.396884	0.811934	no	up	7.59
Aagab	43	27	52	10	14	18	28	31	27	32	20	49	33.7781	23.5836	28.86	15.0029	20.7025	25.9196	21.16	25.2802	29.8428	46.9742	23.612	25.0877	26.6503	0.0388979	0.93862	0.993884	no	up	26.6503	-0.129049	0.806102	0.993583	no	down	26.6503	0.276534	0.464543	0.998228	no	up	26.6503	0.32995	0.430556	0.829985	no	up	26.6503
Aak1	5	6	14	5	2	6	22	10	14	2	10	13	3.92769	5.2408	7.77001	7.50145	2.9575	8.63987	16.6257	8.15489	15.4741	2.93588	11.806	6.65592	8.14081	-0.586808	0.350898	0.882758	no	down	8.14081	0.629841	0.344257	0.892083	no	up	8.14081	-0.753274	0.156249	0.864856	no	down	8.14081	-0.31303	0.599469	0.898713	no	down	8.14081
Aamdc	34	56	36	13	15	14	28	20	13	15	11	26	26.7083	48.9141	19.98	19.5038	22.1813	20.1597	21.16	16.3098	14.3688	22.0191	12.9866	13.3118	21.4669	0.203229	0.698574	0.964675	no	up	21.4669	-0.798209	0.136376	0.724114	no	down	21.4669	-0.139023	0.732967	0.998228	no	down	21.4669	0.788251	0.060573	0.349188	no	up	21.4669
Aamp	199	147	200	72	80	94	128	134	116	99	113	210	156.322	128.4	111	108.021	118.3	135.358	96.7313	109.276	128.214	145.326	133.408	107.519	123.156	0.27072	0.413199	0.905036	no	up	123.156	-0.0761497	0.826058	0.994865	no	down	123.156	0.194637	0.413997	0.994593	no	up	123.156	0.3299	0.209773	0.647448	no	up	123.156
Aar2	15	21	18	10	11	9	21	18	19	10	8	34	11.7831	18.3428	9.99001	15.0029	16.2663	12.9598	15.87	14.6788	21.0005	14.6794	9.44479	17.4078	14.7855	-0.319915	0.570229	0.945529	no	down	14.7855	-0.152479	0.795331	0.992799	no	down	14.7855	-0.238519	0.583674	0.998228	no	down	14.7855	0.156052	0.744243	0.942977	no	up	14.7855
Aars	222	144	310	113	158	110	140	217	244	136	240	404	174.389	125.779	172.05	169.533	233.643	158.398	105.8	176.961	269.691	199.64	283.344	206.845	189.673	-0.18456	0.643605	0.955742	no	down	189.673	0.0842087	0.841377	0.996282	no	up	189.673	0.310723	0.289561	0.943975	no	up	189.673	-0.326879	0.315994	0.752954	no	down	189.673
Aars2	16	18	20	10	9	9	20	15	17	8	21	24	12.5686	15.7224	11.1	15.0029	13.3088	12.9598	15.1143	12.2323	18.7899	11.7435	24.7926	12.2878	14.6352	-0.180616	0.750084	0.971307	no	down	14.6352	-0.0813061	0.890533	0.998363	no	down	14.6352	0.0639259	0.88363	1	no	up	14.6352	0.118226	0.806643	0.962017	no	up	14.6352
Aarsd1	108	67	117	29	48	40	46	53	45	48	65	110	84.838	58.5222	64.9351	43.5084	70.98	57.5991	34.7628	43.2209	49.7381	70.4612	76.7389	56.3193	59.302	0.425584	0.301677	0.850713	no	up	59.302	-0.295159	0.488819	0.940831	no	down	59.302	0.634392	0.0343867	0.508913	no	up	59.302	0.237117	0.464393	0.844581	no	up	59.302
Aasdh	1	4	4	2	2	1	6	3	2	3	2	3	0.785537	3.49386	2.22	3.00058	2.9575	1.43998	4.53428	2.44647	2.21058	4.40383	2.3612	1.53598	2.61582	-0.420252	0.528109	0.93863	no	down	2.61582	-0.0800609	0.905216	1	no	down	2.61582	-0.18632	0.782403	0.998228	no	down	2.61582	-0.182956	0.791692	0.95737	no	down	2.61582
Aasdhppt	11	13	13	3	2	4	6	7	1	4	1	14	8.64091	11.3551	7.21501	4.50087	2.9575	5.75991	4.53428	5.70842	1.10529	5.87177	1.1806	7.16791	5.49979	0.403773	0.546786	0.939821	no	up	5.49979	-0.585953	0.386838	0.909449	no	down	5.49979	0.251425	0.680584	0.998228	no	up	5.49979	0.6881	0.270528	0.715166	no	up	5.49979
Aass	167	166	128	66	61	41	114	100	76	48	33	146	131.185	144.995	71.0401	99.0191	90.2038	59.0391	86.1513	81.5489	84.0021	70.4612	38.9597	74.7511	85.9464	-0.443069	0.25446	0.833377	no	down	85.9464	-1.12312	0.00540845	0.134566	no	down	85.9464	-0.41739	0.133165	0.829103	no	down	85.9464	0.650044	0.0288039	0.218994	no	up	85.9464
Aatf	6	3	15	1	4	5	11	8	8	6	12	10	4.71322	2.6204	8.32501	1.50029	5.915	7.19989	8.31285	6.52391	8.84232	8.80765	14.1672	5.11994	6.8373	-0.145827	0.822207	0.976263	no	down	6.8373	0.628592	0.35437	0.89824	no	up	6.8373	0.16003	0.773718	0.998228	no	up	6.8373	-0.403606	0.514267	0.868083	no	down	6.8373
Aatk	9	2	0	1	3	1	0	1	1	3	0	5	7.06983	1.74693	0	1.50029	4.43625	1.43998	0	0.815489	1.10529	4.40383	0	2.55997	2.08982	0.557802	0.385289	0.899187	no	up	2.08982	-0.70513	0.271139	0.842006	no	down	2.08982	0.783425	0.264146	0.935287	no	up	2.08982	0.686291	0.327203	0.763684	no	up	2.08982
Abcb6	103	78	53	17	29	43	34	33	35	27	46	95	80.9103	68.1303	29.415	25.5049	42.8838	61.919	25.6943	26.9111	38.6852	39.6344	54.3075	48.6394	45.2196	0.944627	0.0250232	0.371495	no	up	45.2196	-0.2835	0.510921	0.946533	no	down	45.2196	0.628628	0.0476452	0.578539	no	up	45.2196	1.13272	0.000906503	0.0167764	yes	up	45.2196
Abca1	9	9	27	12	5	2	9	5	9	6	6	18	7.06983	7.86119	14.985	18.0035	7.39375	2.87996	6.80142	4.07745	9.94761	8.80765	7.08359	9.21588	8.67724	-0.484585	0.448874	0.918713	no	down	8.67724	-0.595958	0.364922	0.902344	no	down	8.67724	0.25882	0.622189	0.998228	no	up	8.67724	-0.737629	0.178681	0.60679	no	down	8.67724
Abca2	60	42	53	13	20	26	29	28	30	23	36	64	47.1322	36.6856	29.415	19.5038	29.575	37.4394	21.9157	22.8337	33.1587	33.7627	42.5015	32.7676	32.2242	0.486834	0.288039	0.850713	no	up	32.2242	-0.169993	0.718979	0.989289	no	down	32.2242	0.461302	0.176366	0.885059	no	up	32.2242	0.609955	0.100498	0.457641	no	up	32.2242
Abca3	113	128	190	54	85	88	171	103	92	93	157	163	88.7657	111.804	105.45	81.0156	125.694	126.718	129.227	83.9954	101.687	136.519	185.354	83.455	113.307	0.243423	0.543147	0.93863	no	up	113.307	0.304873	0.469711	0.936306	no	up	113.307	0.332262	0.260997	0.932977	no	up	113.307	-0.0491927	0.881094	0.981661	no	down	113.307
Abca5	4	4	6	2	2	6	7	7	1	1	2	1	3.14215	3.49386	3.33	3.00058	2.9575	8.63987	5.28999	5.70842	1.10529	1.46794	2.3612	0.511994	3.4174	0.4397	0.518309	0.936354	no	up	3.4174	0.667664	0.33577	0.885085	no	up	3.4174	-0.998247	0.133287	0.829103	no	down	3.4174	0.055697	0.934451	0.990051	no	up	3.4174
Abca6	70	77	48	16	11	38	26	11	17	13	7	55	54.9876	67.2569	26.64	24.0046	16.2663	54.7191	19.6486	8.97038	18.7899	19.0832	8.26419	28.1596	28.8992	1.52298	0.0027443	0.098015	no	up	28.8992	-0.233065	0.651567	0.98416	no	down	28.8992	0.263077	0.526	0.998228	no	up	28.8992	1.28048	0.00255109	0.0374689	no	up	28.8992
Abca7	8	3	14	2	4	7	6	3	8	8	9	23	6.2843	2.6204	7.77001	3.00058	5.915	10.0798	4.53428	2.44647	8.84232	11.7435	10.6254	11.7759	7.1365	0.654246	0.312587	0.859056	no	up	7.1365	0.74944	0.263246	0.836767	no	up	7.1365	0.942916	0.0884112	0.732242	no	up	7.1365	-0.25725	0.671383	0.922202	no	down	7.1365
Abca8a	99	116	149	26	20	15	55	28	11	26	29	76	77.7682	101.322	82.6951	39.0075	29.575	21.5997	41.5642	22.8337	12.1582	38.1665	34.2373	38.9115	44.9866	-0.0775849	0.882323	0.983984	no	down	44.9866	-1.68708	0.00167568	0.0600699	no	down	44.9866	0.471716	0.23224	0.925941	no	up	44.9866	0.69241	0.092675	0.439922	no	up	44.9866
Abca8b	12	5	29	13	11	13	30	13	6	12	7	26	9.42645	4.36733	16.095	19.5038	16.2663	18.7197	22.6714	10.6014	6.63174	17.6153	8.26419	13.3118	13.6229	0.307125	0.598448	0.953295	no	up	13.6229	1.06598	0.0851672	0.618405	no	up	13.6229	-0.0589671	0.901252	1	no	down	13.6229	-1.05341	0.0449931	0.292237	no	down	13.6229
Abcb10	42	29	29	9	11	14	32	20	5	9	18	25	32.9926	25.3305	16.095	13.5026	16.2663	20.1597	24.1828	16.3098	5.52645	13.2115	21.2508	12.7998	18.1356	0.296493	0.593641	0.952403	no	up	18.1356	-0.482822	0.397532	0.918332	no	down	18.1356	-0.0124361	0.977551	1	no	down	18.1356	0.805675	0.0848992	0.419255	no	up	18.1356
Abhd14b	368	345	191	63	71	116	94	92	56	61	91	181	289.078	301.346	106.005	94.5183	104.991	167.037	71.0371	75.025	61.8963	89.5445	107.434	92.6708	130.049	1.20775	0.000129702	0.00980773	yes	up	130.049	-0.810314	0.0119283	0.22638	no	down	130.049	0.457044	0.0522458	0.601292	no	up	130.049	1.48031	1.63335e-09	1.75658e-07	yes	up	130.049
Abcb1a	4	0	9	3	2	3	25	14	11	9	6	4	3.14215	0	4.995	4.50087	2.9575	4.31993	18.8928	11.4168	12.1582	13.2115	7.08359	2.04797	7.06053	-1.28281	0.0499185	0.500887	no	down	7.06053	0.839077	0.225652	0.80951	no	up	7.06053	-0.888332	0.121586	0.811046	no	down	7.06053	-0.732194	0.262019	0.70607	no	down	7.06053
Abcb1b	5	2	11	3	5	0	3	7	3	2	4	4	3.92769	1.74693	6.105	4.50087	7.39375	0	2.26714	5.70842	3.31587	2.93588	4.72239	2.04797	3.72266	-0.813013	0.217974	0.80816	no	down	3.72266	-0.550484	0.4132	0.918494	no	down	3.72266	-0.201261	0.754754	0.998228	no	down	3.72266	-0.764287	0.248168	0.692102	no	down	3.72266
Apoa2	8908	12191	6723	1839	1682	2519	1930	1442	964	1460	2827	7098	6997.57	10648.4	3731.27	2759.03	2487.26	3627.3	1458.53	1175.94	1065.5	2143.2	3337.55	3634.13	3588.81	1.49438	1.03366e-05	0.00128267	yes	up	3588.81	-1.22979	0.000583521	0.0271534	yes	down	3588.81	1.2576	4.75519e-07	0.000245262	yes	up	3588.81	1.48769	6.94765e-08	5.23301e-06	yes	up	157.949
Acaa1b	927	652	327	57	78	484	548	375	166	276	136	158	728.193	569.5	181.485	85.5165	115.343	696.949	414.131	305.808	183.478	405.152	160.561	80.895	327.251	0.828179	0.170965	0.753609	no	up	327.251	-0.0578623	0.926786	1	no	down	327.251	-0.410516	0.419156	0.99709	no	down	327.251	1.91498	0.000447998	0.0095933	yes	up	327.251
Abcb8	54	45	41	24	24	28	54	40	35	31	36	52	42.419	39.306	22.755	36.007	35.49	40.3194	40.8085	32.6196	38.6852	45.5062	42.5015	26.6237	36.9201	0.0890457	0.843187	0.976799	no	up	36.9201	-0.0299676	0.949181	1	no	down	36.9201	-0.00561572	0.986552	1	no	down	36.9201	0.393036	0.286835	0.727535	no	up	36.9201
Abcb9	1	1	2	2	1	0	3	2	3	2	5	6	0.785537	0.873466	1.11	3.00058	1.47875	0	2.26714	1.63098	3.31587	2.93588	5.90299	3.07196	2.19776	-0.654987	0.311034	0.858	no	down	2.19776	0.0244216	0.969789	1	no	up	2.19776	0.492196	0.47133	0.998228	no	up	2.19776	-0.408572	0.559228	0.887262	no	down	2.19776
Abcc1	2	1	1	2	1	0	8	0	3	4	4	4	1.57107	0.873466	0.555	3.00058	1.47875	0	6.04571	0	3.31587	5.87177	4.72239	2.04797	2.45688	-0.799527	0.216708	0.80816	no	down	2.45688	-0.120071	0.85211	0.996958	no	down	2.45688	0.224633	0.744796	0.998228	no	up	2.45688	-0.0772243	0.912223	0.985015	no	down	2.45688
Abcc10	4	8	9	4	2	1	6	8	5	1	2	5	3.14215	6.98773	4.995	6.00116	2.9575	1.43998	4.53428	6.52391	5.52645	1.46794	2.3612	2.55997	4.04144	-0.832528	0.209383	0.801888	no	down	4.04144	-0.695337	0.305355	0.86647	no	down	4.04144	-0.925139	0.143109	0.847085	no	down	4.04144	0.0488588	0.93975	0.990345	no	up	4.04144
Abcc2	79	53	61	37	46	64	139	66	40	50	56	114	62.0574	46.2937	33.855	55.5107	68.0225	92.1586	105.044	53.8223	44.2116	73.3971	66.1135	58.3673	63.2378	0.356286	0.42028	0.909206	no	up	63.2378	0.659077	0.15793	0.746847	no	up	63.2378	-0.0532472	0.873724	1	no	down	63.2378	0.081494	0.827654	0.96832	no	up	63.2378
Abcc3	55	48	45	23	13	28	32	34	40	10	35	96	43.2045	41.9264	24.975	34.5067	19.2238	40.3194	24.1828	27.7266	44.2116	14.6794	41.3209	49.1514	33.7857	0.289577	0.559617	0.944141	no	up	33.7857	-0.0934736	0.856379	0.996958	no	down	33.7857	0.176093	0.643041	0.998228	no	up	33.7857	0.637383	0.126617	0.512614	no	up	33.7857
Abcc4	3	1	6	3	2	11	11	5	3	9	3	10	2.35661	0.873466	3.33	4.50087	2.9575	15.8398	8.31285	4.07745	3.31587	13.2115	3.54179	5.11994	5.6198	0.919143	0.164355	0.748993	no	up	5.6198	1.88926	0.00632237	0.14914	no	up	5.6198	0.291958	0.622786	0.998228	no	up	5.6198	-0.548781	0.403941	0.81521	no	down	5.6198
Abcc5	2	2	10	1	2	6	19	15	11	5	3	11	1.57107	1.74693	5.55	1.50029	2.9575	8.63987	14.3586	12.2323	12.1582	7.33971	3.54179	5.63193	6.43568	-0.677797	0.288828	0.850713	no	down	6.43568	1.38832	0.0434749	0.459648	no	up	6.43568	-1.04763	0.0579949	0.619799	no	down	6.43568	-0.612085	0.340526	0.771256	no	down	6.43568
Abcc6	27	49	37	15	12	7	10	20	12	9	13	28	21.2095	42.7998	20.535	22.5043	17.745	10.0798	7.55714	16.3098	13.2635	13.2115	15.3478	14.3358	17.9083	-0.0866521	0.879156	0.983095	no	down	17.9083	-1.30141	0.0241992	0.346999	no	down	17.9083	0.196606	0.653025	0.998228	no	up	17.9083	0.569534	0.199199	0.635044	no	up	17.9083
Abcd1	3	4	6	4	2	0	7	5	8	1	3	6	2.35661	3.49386	3.33	6.00116	2.9575	0	5.28999	4.07745	8.84232	1.46794	3.54179	3.07196	3.70255	-1.33036	0.0422779	0.469814	no	down	3.70255	-0.57189	0.395093	0.918332	no	down	3.70255	-0.810901	0.202489	0.900732	no	down	3.70255	-0.302797	0.649896	0.914605	no	down	3.70255
Abcd2	4	2	24	4	1	4	6	6	2	2	5	4	3.14215	1.74693	13.32	6.00116	1.47875	5.75991	4.53428	4.89294	2.21058	2.93588	5.90299	2.04797	4.4978	0.27543	0.684175	0.963434	no	up	4.4978	0.651133	0.347421	0.892434	no	up	4.4978	-0.125052	0.845231	1	no	down	4.4978	-1.06643	0.105955	0.470621	no	down	4.4978
Abcd3	243	163	140	53	48	80	127	80	26	61	41	164	190.886	142.375	77.7001	79.5154	70.98	115.198	95.9756	65.2391	28.7375	89.5445	48.4045	83.9669	90.7102	0.765465	0.0812702	0.603702	no	up	90.7102	-0.516574	0.257963	0.833216	no	down	90.7102	0.199221	0.551951	0.998228	no	up	90.7102	1.04618	0.0037204	0.0501528	no	up	90.7102
Abcd4	24	16	8	6	5	4	5	10	14	1	11	16	18.8529	13.9755	4.44	9.00174	7.39375	5.75991	3.77857	8.15489	15.4741	1.46794	12.9866	8.1919	9.12314	-0.324415	0.61385	0.953295	no	down	9.12314	-1.02119	0.119938	0.698039	no	down	9.12314	-0.155072	0.777667	0.998228	no	down	9.12314	1.03241	0.0744294	0.390673	no	up	9.12314
Abce1	13	10	12	7	3	3	8	15	8	5	1	9	10.212	8.73466	6.66001	10.502	4.43625	4.31993	6.04571	12.2323	8.84232	7.33971	1.1806	4.60794	7.09279	-0.651906	0.312054	0.858793	no	down	7.09279	-0.682277	0.303993	0.865651	no	down	7.09279	-0.844174	0.133548	0.829126	no	down	7.09279	0.314336	0.590071	0.897628	no	up	7.09279
Abcf1	27	21	44	15	22	14	50	34	44	24	33	50	21.2095	18.3428	24.42	22.5043	32.5325	20.1597	37.7857	27.7266	48.6328	35.2306	38.9597	25.5997	29.4253	-0.779493	0.111532	0.677514	no	down	29.4253	0.0741126	0.88672	0.998363	no	up	29.4253	-0.198648	0.566962	0.998228	no	down	29.4253	-0.362445	0.367112	0.793851	no	down	29.4253
Abcf3	36	33	60	17	19	10	35	30	32	23	34	62	28.2793	28.8244	33.3	25.5049	28.0963	14.3998	26.45	24.4647	35.3693	33.7627	40.1403	31.7436	29.1946	-0.75451	0.12839	0.699932	no	down	29.1946	-0.753548	0.143473	0.733971	no	down	29.1946	0.277118	0.410238	0.994425	no	up	29.1946	-0.044979	0.904396	0.985015	no	down	29.1946
Abcg1	2	4	5	1	0	6	7	6	6	1	1	4	1.57107	3.49386	2.775	1.50029	0	8.63987	5.28999	4.89294	6.63174	1.46794	1.1806	2.04797	3.29094	0.1036	0.878636	0.983095	no	up	3.29094	0.887051	0.20174	0.791184	no	up	3.29094	-1.16123	0.0781105	0.702537	no	down	3.29094	0.352166	0.608722	0.90001	no	up	3.29094
Abcg2	12	18	5	5	2	9	11	3	2	2	1	7	9.42645	15.7224	2.775	7.50145	2.9575	12.9598	8.31285	2.44647	2.21058	2.93588	1.1806	3.58396	6.00108	0.948665	0.1531	0.737231	no	up	6.00108	-0.167808	0.802612	0.993467	no	down	6.00108	-0.480476	0.43675	0.998228	no	down	6.00108	1.17599	0.0587816	0.341915	no	up	6.00108
Abcg5	99	60	92	39	46	28	101	97	117	42	44	107	77.7682	52.408	51.06	58.5113	68.0225	40.3194	76.3271	79.1025	129.319	61.6536	51.9463	54.7833	66.7684	-1.10257	0.00842861	0.198011	no	down	66.7684	-0.591032	0.179298	0.767483	no	down	66.7684	-0.72064	0.0140443	0.330595	no	down	66.7684	0.145634	0.656408	0.917145	no	up	66.7684
Acly	237	139	121	47	54	82	45	49	35	23	26	126	186.172	121.412	67.1551	70.5136	79.8525	118.078	34.0071	39.959	38.6852	33.7627	30.6956	64.5112	73.7337	1.51021	0.000234952	0.0150603	yes	up	73.7337	-0.404349	0.336058	0.885509	no	down	73.7337	0.235218	0.463173	0.998228	no	up	73.7337	1.02279	0.0018615	0.0300792	yes	up	81.1629
Abhd1	50	26	65	19	27	25	22	37	28	19	38	45	39.2769	22.7101	36.075	28.5055	39.9263	35.9994	16.6257	30.1731	30.9481	27.8909	44.8627	23.0397	31.3361	0.423126	0.387846	0.899187	no	up	31.3361	0.169104	0.740364	0.990992	no	up	31.3361	0.267471	0.474205	0.998228	no	up	31.3361	-0.154898	0.701201	0.931091	no	down	31.3361
Abhd11	33	22	54	23	21	25	22	30	32	25	32	70	25.9227	19.2163	29.97	34.5067	31.0538	35.9994	16.6257	24.4647	35.3693	36.6986	37.7791	35.8396	30.2871	0.453957	0.331693	0.871409	no	up	30.2871	0.578852	0.239359	0.82221	no	up	30.2871	0.513978	0.140121	0.841139	no	up	30.2871	-0.438024	0.260345	0.705332	no	down	30.2871
Abhd12	13	25	24	11	13	9	33	29	34	20	23	37	10.212	21.8366	13.32	16.5032	19.2238	12.9598	24.9385	23.6492	37.5799	29.3588	27.1538	18.9438	21.3066	-0.919202	0.0881968	0.61949	no	down	21.3066	-0.16247	0.775226	0.992001	no	down	21.3066	-0.196832	0.61448	0.998228	no	down	21.3066	0.00483561	0.991469	1	no	up	21.3066
Abhd14a	17	10	19	7	4	5	6	12	12	7	15	17	13.3541	8.73466	10.545	10.502	5.915	7.19989	4.53428	9.78587	13.2635	10.2756	17.709	8.70389	10.0436	-0.151053	0.808261	0.974775	no	down	10.0436	-0.396575	0.535872	0.954239	no	down	10.0436	0.350837	0.486984	0.998228	no	up	10.0436	0.219353	0.686958	0.927896	no	up	10.0436
Acad10	56	78	41	18	14	33	39	45	21	27	44	47	43.9901	68.1303	22.755	27.0052	20.7025	47.5193	29.4728	36.697	23.2111	39.6344	51.9463	24.0637	36.2607	0.57631	0.217555	0.80816	no	up	36.2607	-0.250325	0.604059	0.972577	no	down	36.2607	0.304557	0.391867	0.988243	no	up	36.2607	1.15207	0.00313981	0.0438308	yes	up	36.2607
Abhd15	28	50	18	7	14	11	9	12	10	16	18	27	21.995	43.6733	9.99001	10.502	20.7025	15.8398	6.80142	9.78587	11.0529	23.4871	21.2508	13.8238	17.4087	0.702872	0.219691	0.809687	no	up	17.4087	-0.903015	0.116787	0.692213	no	down	17.4087	0.925041	0.0407493	0.535611	no	up	17.4087	1.13658	0.0153511	0.142868	no	up	17.4087
Abhd16a	109	86	98	50	62	50	85	86	85	38	55	147	85.6236	75.1181	54.39	75.0145	91.6825	71.9989	64.2357	70.1321	93.9497	55.7818	64.9329	75.2631	73.1769	-0.067193	0.863291	0.979515	no	down	73.1769	-0.148466	0.716669	0.989289	no	down	73.1769	-0.187692	0.508353	0.998228	no	down	73.1769	0.143468	0.645018	0.912475	no	up	73.1769
Abhd17a	153	137	171	75	71	76	142	130	87	75	106	189	120.187	119.665	94.9051	112.522	104.991	109.438	107.311	106.014	96.1602	110.096	125.143	96.7668	108.6	0.0801227	0.807369	0.974775	no	up	108.6	-0.127005	0.712157	0.989289	no	down	108.6	0.0870147	0.709744	0.998228	no	up	108.6	0.205307	0.426729	0.826558	no	up	108.6
Abhd17b	31	19	20	5	9	14	16	12	4	9	1	22	24.3517	16.5959	11.1	7.50145	13.3088	20.1597	12.0914	9.78587	4.42116	13.2115	1.1806	11.2639	12.081	0.863979	0.153738	0.73759	no	up	12.081	-0.126005	0.838447	0.996235	no	down	12.081	-0.032998	0.949063	1	no	down	12.081	0.77446	0.14583	0.547065	no	up	12.081
Abhd17c	38	41	74	16	20	19	28	32	10	19	20	59	29.8504	35.8121	41.07	24.0046	29.575	27.3596	21.16	26.0957	11.0529	27.8909	23.612	30.2076	27.3076	0.432723	0.384837	0.899187	no	up	27.3076	-0.234283	0.647558	0.983017	no	down	27.3076	0.436072	0.247193	0.925941	no	up	27.3076	0.009032	0.981878	0.997815	no	up	27.3076
Abhd2	3	3	26	5	6	9	14	13	16	7	10	21	2.35661	2.6204	14.43	7.50145	8.8725	12.9598	10.58	10.6014	17.6846	10.2756	11.806	10.7519	10.0367	-0.0976505	0.870262	0.980425	no	down	10.0367	1.6055	0.0140924	0.254477	no	up	10.0367	-0.197163	0.683573	0.998228	no	down	10.0367	-1.48941	0.00936243	0.0987134	no	down	10.0367
Abhd3	92	90	90	18	32	21	30	30	21	13	12	78	72.2694	78.6119	49.95	27.0052	47.32	30.2395	22.6714	24.4647	23.2111	19.0832	14.1672	39.9355	37.4108	0.371616	0.452096	0.921265	no	up	37.4108	-1.16906	0.0204094	0.31506	no	down	37.4108	0.123109	0.744859	0.998228	no	up	37.4108	0.763741	0.0479754	0.302986	no	up	37.4108
Abhd4	59	64	97	51	43	48	86	109	59	53	109	209	46.3467	55.9018	53.835	76.5148	63.5863	69.1189	64.9914	88.8883	65.2121	77.8009	128.685	107.007	74.824	-0.0759284	0.84577	0.977552	no	down	74.824	0.410361	0.321388	0.877665	no	up	74.824	0.50044	0.0710896	0.677241	no	up	74.824	-0.297505	0.35086	0.778627	no	down	74.824
Abhd5	7	10	19	3	3	0	13	5	2	1	0	8	5.49876	8.73466	10.545	4.50087	4.43625	0	9.82428	4.07745	2.21058	1.46794	0	4.09595	4.61598	-1.01136	0.127169	0.698344	no	down	4.61598	-1.2304	0.067862	0.556641	no	down	4.61598	-0.893215	0.16858	0.875488	no	down	4.61598	-0.0181372	0.977867	0.997009	no	down	4.61598
Abhd6	53	40	54	25	13	34	40	60	38	26	29	48	41.6335	34.9386	29.97	37.5072	19.2238	48.9592	30.2285	48.9294	42.001	38.1665	34.2373	24.5757	35.8642	0.21889	0.625779	0.953615	no	up	35.8642	0.288078	0.541095	0.954239	no	up	35.8642	-0.329088	0.334138	0.968311	no	down	35.8642	0.373198	0.322336	0.759466	no	up	35.8642
Abhd8	2	4	10	1	1	6	13	5	3	3	9	14	1.57107	3.49386	5.55	1.50029	1.47875	8.63987	9.82428	4.07745	3.31587	4.40383	10.6254	7.16791	5.13738	0.228611	0.732188	0.970498	no	up	5.13738	0.997191	0.149728	0.736391	no	up	5.13738	0.269093	0.655088	0.998228	no	up	5.13738	-0.17015	0.796727	0.959659	no	down	5.13738
Abi1	22	28	29	13	13	19	30	34	18	6	3	32	17.2818	24.457	16.095	19.5038	19.2238	27.3596	22.6714	27.7266	19.8952	8.80765	3.54179	16.3838	18.579	0.111881	0.834167	0.976263	no	up	18.579	0.277377	0.620274	0.97681	no	up	18.579	-1.03935	0.0175386	0.363132	no	down	18.579	0.180252	0.696096	0.930467	no	up	18.579
Abl1	5	14	20	13	15	13	28	18	27	14	13	27	3.92769	12.2285	11.1	19.5038	22.1813	18.7197	21.16	14.6788	29.8428	20.5512	15.3478	13.8238	16.9221	-0.241298	0.666114	0.959479	no	down	16.9221	0.962517	0.108862	0.674821	no	up	16.9221	-0.374329	0.394487	0.989593	no	down	16.9221	-0.880702	0.0799546	0.405173	no	down	16.9221
Abl2	6	5	9	3	5	4	14	11	2	4	3	11	4.71322	4.36733	4.995	4.50087	7.39375	5.75991	10.58	8.97038	2.21058	5.87177	3.54179	5.63193	5.71138	-0.308306	0.63824	0.954878	no	down	5.71138	0.228401	0.737107	0.990992	no	up	5.71138	-0.441787	0.447568	0.998228	no	down	5.71138	-0.196017	0.753161	0.945253	no	down	5.71138
Ablim1	27	20	27	14	15	18	39	26	16	17	22	36	21.2095	17.4693	14.985	21.0041	22.1813	25.9196	29.4728	21.2027	17.6846	24.955	25.9732	18.4318	21.7074	0.120911	0.810109	0.974775	no	up	21.7074	0.343038	0.516581	0.947561	no	up	21.7074	-0.0204268	0.957334	1	no	down	21.7074	0.041648	0.922357	0.986624	no	up	21.7074
Ablim3	31	19	17	7	7	19	11	17	20	5	13	19	24.3517	16.5959	9.43501	10.502	10.3513	27.3596	8.31285	13.8633	22.1058	7.33971	15.3478	9.72788	14.6077	0.685721	0.217143	0.80816	no	up	14.6077	0.252183	0.660639	0.985018	no	up	14.6077	-0.364748	0.427703	0.998228	no	down	14.6077	0.888477	0.0710471	0.382036	no	up	14.6077
Abr	4	4	11	2	6	5	23	13	13	9	6	9	3.14215	3.49386	6.105	3.00058	8.8725	7.19989	17.3814	10.6014	14.3688	13.2115	7.08359	4.60794	8.25571	-0.836054	0.183407	0.768309	no	down	8.25571	0.768392	0.252536	0.828733	no	up	8.25571	-0.743984	0.154671	0.864856	no	down	8.25571	-0.566104	0.347374	0.77614	no	down	8.25571
Abracl	23	15	26	14	10	14	29	17	17	4	7	55	18.0674	13.102	14.43	21.0041	14.7875	20.1597	21.9157	13.8633	18.7899	5.87177	8.26419	28.1596	16.5346	0.0815915	0.887641	0.98532	no	up	16.5346	0.268475	0.656313	0.984313	no	up	16.5346	-0.214487	0.646175	0.998228	no	down	16.5346	-0.0649472	0.898014	0.984522	no	down	16.5346
Abtb1	14	16	20	4	9	8	5	9	8	9	11	19	10.9975	13.9755	11.1	6.00116	13.3088	11.5198	3.77857	7.3394	8.84232	13.2115	12.9866	9.72788	10.2324	0.651803	0.285919	0.850713	no	up	10.2324	-0.125037	0.840425	0.996282	no	down	10.2324	0.713474	0.153886	0.864856	no	up	10.2324	0.227882	0.663116	0.919204	no	up	10.2324
Abtb2	5	6	33	8	20	11	32	37	23	16	14	26	3.92769	5.2408	18.315	12.0023	29.575	15.8398	24.1828	30.1731	25.4217	23.4871	16.5284	13.3118	18.1671	-0.699764	0.197045	0.789405	no	down	18.1671	1.389	0.0212248	0.320491	no	up	18.1671	-0.57919	0.157041	0.864856	no	down	18.1671	-1.69297	0.000731437	0.0141875	no	down	18.1671
Acaa1a	185	135	158	94	99	91	164	163	103	93	139	197	145.324	117.918	87.6901	141.027	146.396	131.038	123.937	132.925	113.845	136.519	164.103	100.863	128.465	0.0778303	0.831654	0.976263	no	up	128.465	-0.0086007	0.982178	1	no	down	128.465	0.0979239	0.713204	0.998228	no	up	128.465	0.0906855	0.758489	0.946818	no	up	128.465
Acss2	230	129	69	19	31	66	37	16	11	18	17	86	180.674	112.677	38.295	28.5055	45.8413	95.0385	27.9614	13.0478	12.1582	26.423	20.0702	44.0314	53.7269	2.11402	6.84911e-06	0.0008839	yes	up	53.7269	-0.656109	0.16532	0.750817	no	down	53.7269	0.71634	0.0587261	0.621893	no	up	53.7269	1.80401	2.30133e-06	0.000110819	yes	up	73.7337
Acaa2	1106	1095	911	251	310	491	620	607	316	399	399	871	868.804	956.445	505.605	376.573	458.413	707.029	468.542	495.002	349.272	585.709	471.059	445.946	557.367	0.660183	0.0254575	0.375182	no	up	557.367	-0.365774	0.239635	0.82221	no	down	557.367	0.18505	0.390276	0.987386	no	up	557.367	0.994529	2.87844e-05	0.000995014	no	up	557.367
Acaca	22	20	11	4	10	16	8	7	2	7	13	21	17.2818	17.4693	6.105	6.00116	14.7875	23.0396	6.04571	5.70842	2.21058	10.2756	15.3478	10.7519	11.252	1.72828	0.0040773	0.125682	no	up	11.252	0.205622	0.731886	0.990226	no	up	11.252	1.08507	0.0332448	0.498878	no	up	11.252	0.853696	0.100851	0.458494	no	up	11.252
Acacb	30	15	17	2	5	8	4	6	2	3	14	13	23.5661	13.102	9.43501	3.00058	7.39375	11.5198	3.02285	4.89294	2.21058	4.40383	16.5284	6.65592	8.81098	1.24948	0.0544749	0.521242	no	up	8.81098	-0.628385	0.33104	0.883939	no	down	8.81098	1.06989	0.0583698	0.620155	no	up	8.81098	1.11384	0.0505825	0.311517	no	up	8.81098
Afm	314	340	433	102	114	91	170	96	58	76	113	207	246.659	296.978	240.315	153.03	168.578	131.038	128.471	78.287	64.1068	111.564	133.408	105.983	154.868	0.51959	0.171187	0.753609	no	up	154.868	-0.983399	0.0126651	0.235747	no	down	154.868	0.345561	0.217668	0.912252	no	up	154.868	0.490972	0.100408	0.457641	no	up	154.868
Acad11	424	430	462	151	162	174	275	247	116	127	159	452	333.068	375.59	256.41	226.544	239.558	250.556	207.821	201.426	128.214	186.429	187.715	231.421	235.396	0.460908	0.148518	0.731586	no	up	235.396	-0.483194	0.147892	0.735759	no	down	235.396	0.168424	0.46864	0.998228	no	up	235.396	0.532007	0.0355118	0.25089	no	up	235.396
Acad12	6	5	6	4	0	5	5	3	3	3	6	1	4.71322	4.36733	3.33	6.00116	0	7.19989	3.77857	2.44647	3.31587	4.40383	7.08359	0.511994	3.92933	0.591387	0.386451	0.899187	no	up	3.92933	0.260154	0.706631	0.989289	no	up	3.92933	0.131102	0.842258	1	no	up	3.92933	0.3385	0.617596	0.902074	no	up	3.92933
Acad8	79	77	74	32	27	19	27	41	25	20	27	56	62.0574	67.2569	41.07	48.0093	39.9263	27.3596	20.4043	33.4351	27.6323	29.3588	31.8761	28.6716	38.0881	0.0660198	0.884051	0.984739	no	up	38.0881	-1.10967	0.0160224	0.270647	no	down	38.0881	0.133069	0.684708	0.998228	no	up	38.0881	0.552341	0.0990319	0.454927	no	up	38.0881
Acad9	24	6	19	5	5	11	14	16	6	11	13	29	18.8529	5.2408	10.545	7.50145	7.39375	15.8398	10.58	13.0478	6.63174	16.1474	15.3478	14.8478	11.8313	0.465937	0.433937	0.915606	no	up	11.8313	0.251605	0.682894	0.988008	no	up	11.8313	0.510204	0.290421	0.945248	no	up	11.8313	0.395215	0.456481	0.842058	no	up	11.8313
Acadl	324	290	310	105	100	144	208	256	111	114	92	275	254.514	253.305	172.05	157.53	147.875	207.357	157.188	208.765	122.687	167.345	108.615	140.798	174.836	0.320767	0.342382	0.878038	no	up	174.836	-0.288939	0.414724	0.919034	no	down	174.836	-0.228974	0.356539	0.974813	no	down	174.836	0.641317	0.0180285	0.160384	no	up	174.836
Acadm	534	596	560	168	144	267	376	396	190	178	167	568	419.477	520.586	310.8	252.049	212.94	384.474	284.148	322.934	210.005	261.294	197.16	290.812	305.557	0.463689	0.160317	0.745529	no	up	305.557	-0.289193	0.405003	0.918494	no	down	305.557	-0.119476	0.622719	0.998228	no	down	305.557	0.82036	0.0021194	0.0332474	no	up	305.557
Acads	85	97	128	35	30	49	61	81	73	66	101	120	66.7707	84.7262	71.0401	52.5101	44.3625	70.5589	46.0985	66.0546	80.6862	96.8842	119.24	61.4392	71.6976	0.135989	0.748373	0.971307	no	up	71.6976	-0.0932364	0.833584	0.994892	no	down	71.6976	0.489973	0.114675	0.797306	no	up	71.6976	0.384516	0.266652	0.709045	no	up	71.6976
Acadsb	112	108	96	34	35	26	39	34	22	21	26	79	87.9802	94.3343	53.28	51.0099	51.7563	37.4394	29.4728	27.7266	24.3164	30.8268	30.6956	40.4475	46.6071	0.455332	0.282313	0.846282	no	up	46.6071	-1.1883	0.00541906	0.134566	no	down	46.6071	0.32614	0.293024	0.947574	no	up	46.6071	0.758816	0.0143396	0.135408	no	up	46.6071
Acadvl	491	453	542	191	153	227	319	349	252	205	262	503	385.699	395.68	300.81	286.555	226.249	326.875	241.073	284.606	278.533	300.928	309.317	257.533	299.488	0.276662	0.333175	0.872983	no	up	299.488	-0.252429	0.400777	0.918332	no	down	299.488	0.103864	0.614001	0.998228	no	up	299.488	0.506211	0.0259226	0.20218	no	up	299.488
Acap1	1	0	2	2	1	0	3	3	5	2	8	6	0.785537	0	1.11	3.00058	1.47875	0	2.26714	2.44647	5.52645	2.93588	9.44479	3.07196	2.6723	-0.921533	0.155857	0.739308	no	down	2.6723	0.29704	0.647132	0.982679	no	up	2.6723	0.427894	0.525368	0.998228	no	up	2.6723	-0.627799	0.368759	0.794219	no	down	2.6723
Acap2	16	25	26	11	16	6	23	15	16	5	8	28	12.5686	21.8366	14.43	16.5032	23.66	8.63987	17.3814	12.2323	17.6846	7.33971	9.44479	14.3358	14.6714	-0.590126	0.309204	0.857042	no	down	14.6714	-0.689302	0.250828	0.827702	no	down	14.6714	-0.462267	0.304846	0.956001	no	down	14.6714	-0.059808	0.899342	0.984779	no	down	14.6714
Acap3	7	11	13	0	4	1	6	8	6	4	4	21	5.49876	9.60813	7.21501	0	5.915	1.43998	4.53428	6.52391	6.63174	5.87177	4.72239	10.7519	5.72607	-0.68286	0.302146	0.850713	no	down	5.72607	-0.935545	0.16617	0.750817	no	down	5.72607	0.273508	0.642675	0.998228	no	up	5.72607	0.472112	0.451581	0.837951	no	up	5.72607
Acat1	130	166	307	67	54	34	81	83	50	46	69	161	102.12	144.995	170.385	100.519	79.8525	48.9592	61.2128	67.6856	55.2645	67.5253	81.4613	82.431	88.5343	-0.23335	0.577951	0.948248	no	down	88.5343	-1.18074	0.00653386	0.151814	no	down	88.5343	0.317392	0.289346	0.943591	no	up	88.5343	0.0385319	0.903805	0.985015	no	up	88.5343
Acat2	74	60	36	15	20	45	27	14	5	16	16	54	58.1298	52.408	19.98	22.5043	29.575	64.799	20.4043	11.4168	5.52645	23.4871	18.8896	27.6477	29.564	2.01867	3.40764e-05	0.00343568	no	up	29.564	0.113304	0.816479	0.994865	no	up	29.564	0.792704	0.0456995	0.567084	no	up	29.564	1.11744	0.00534384	0.0653068	no	up	29.564
Acat3	167	249	336	192	168	138	286	265	164	137	173	499	131.185	217.493	186.48	288.056	248.43	198.717	216.134	216.105	181.268	201.108	204.243	255.485	212.059	-0.0381042	0.911932	0.988883	no	down	212.059	0.184146	0.612781	0.976636	no	up	212.059	0.107875	0.665686	0.998228	no	up	212.059	-0.440769	0.111955	0.48182	no	down	212.059
Acbd3	16	6	12	4	6	3	10	13	10	4	4	21	12.5686	5.2408	6.66001	6.00116	8.8725	4.31993	7.55714	10.6014	11.0529	5.87177	4.72239	10.7519	7.8517	-0.687134	0.281222	0.846257	no	down	7.8517	-0.580689	0.37801	0.905977	no	down	7.8517	-0.300294	0.572713	0.998228	no	down	7.8517	0.262772	0.646504	0.913439	no	up	7.8517
Acbd4	85	73	128	46	44	34	51	47	33	40	72	113	66.7707	63.763	71.0401	69.0133	65.065	48.9592	38.5414	38.328	36.4746	58.7177	85.0031	57.8553	58.2943	0.372769	0.349997	0.881789	no	up	58.2943	-0.376201	0.35961	0.900299	no	down	58.2943	0.784055	0.0056456	0.205223	no	up	58.2943	-0.071622	0.812717	0.962687	no	down	58.2943
Acbd5	65	83	57	30	19	19	41	48	18	18	9	93	51.0599	72.4977	31.635	45.0087	28.0963	27.3596	30.9843	39.1435	19.8952	26.423	10.6254	47.6154	35.862	-0.0703377	0.893183	0.985873	no	down	35.862	-0.988584	0.0676443	0.556241	no	down	35.862	-0.0380898	0.924708	1	no	down	35.862	0.737858	0.0847357	0.41878	no	up	35.862
Acbd6	42	49	70	20	18	29	40	61	27	21	52	94	32.9926	42.7998	38.85	30.0058	26.6175	41.7594	30.2285	49.7448	29.8428	30.8268	61.3911	48.1274	38.5989	0.160317	0.72753	0.968935	no	up	38.5989	0.119767	0.803641	0.993467	no	up	38.5989	0.33775	0.320861	0.962383	no	up	38.5989	0.204857	0.59027	0.897628	no	up	38.5989
Acd	21	19	25	13	10	12	22	15	17	13	14	37	16.4963	16.5959	13.875	19.5038	14.7875	17.2797	16.6257	12.2323	18.7899	19.0832	16.5284	18.9438	16.7285	0.110234	0.836704	0.976263	no	up	16.7285	0.047452	0.932025	1	no	up	16.7285	0.1897	0.640594	0.998228	no	up	16.7285	0.0640089	0.886	0.982651	no	up	16.7285
Ace	0	1	9	0	1	1	1	1	1	0	1	2	0	0.873466	4.995	0	1.47875	1.43998	0.755714	0.815489	1.10529	0	1.1806	1.02399	1.13902	0.199001	0.742783	0.971307	no	up	1.13902	0.405079	0.488964	0.940831	no	up	1.13902	-0.0482078	0.944263	1	no	down	1.13902	-0.909687	0.177687	0.605201	no	down	1.13902
Acer2	7	11	18	4	5	10	5	7	8	7	1	9	5.49876	9.60813	9.99001	6.00116	7.39375	14.3998	3.77857	5.70842	8.84232	10.2756	1.1806	4.60794	7.27375	0.826832	0.199005	0.794059	no	up	7.27375	0.565773	0.392382	0.915809	no	up	7.27375	-0.169581	0.767449	0.998228	no	down	7.27375	-0.0803316	0.892098	0.984254	no	down	7.27375
Acsl1	421	336	334	74	90	98	167	223	96	90	130	282	330.711	293.485	185.37	111.021	133.088	141.118	126.204	181.854	106.108	132.115	153.478	144.382	169.911	0.0434264	0.903499	0.987239	no	up	169.911	-1.07662	0.00396517	0.108722	no	down	169.911	0.0499508	0.847782	1	no	up	169.911	1.05622	0.000192361	0.00486126	yes	up	169.911
Ackr1	7	1	17	2	2	3	4	3	8	5	1	9	5.49876	0.873466	9.43501	3.00058	2.9575	4.31993	3.02285	2.44647	8.84232	7.33971	1.1806	4.60794	4.46043	-0.0598548	0.929487	0.991468	no	down	4.46043	0.250902	0.716166	0.989289	no	up	4.46043	-0.0690433	0.91468	1	no	down	4.46043	-0.503419	0.451551	0.837951	no	down	4.46043
Alas2	148	215	16	11	11	39	15	16	12	13	8	22	116.26	187.795	8.88001	16.5032	16.2663	56.1591	11.3357	13.0478	13.2635	19.0832	9.44479	11.2639	39.9418	1.88717	8.10077e-05	0.0067503	yes	up	39.9418	-1.42493	0.00244511	0.0781065	no	down	39.9418	0.0345124	0.932046	1	no	up	39.9418	3.24608	3.10808e-16	1.03735e-13	yes	up	53.7269
Acmsd	2	5	3	2	6	0	12	7	6	1	2	4	1.57107	4.36733	1.665	3.00058	8.8725	0	9.06856	5.70842	6.63174	1.46794	2.3612	2.04797	3.89686	-1.51744	0.0205918	0.334349	no	down	3.89686	-0.568408	0.397691	0.918332	no	down	3.89686	-1.30618	0.0439526	0.555375	no	down	3.89686	-0.328326	0.62536	0.904352	no	down	3.89686
Acnat1	14	17	31	11	7	9	11	22	9	7	9	27	10.9975	14.8489	17.205	16.5032	10.3513	12.9598	8.31285	17.9408	9.94761	10.2756	10.6254	13.8238	12.816	0.0843629	0.884574	0.984739	no	up	12.816	0.0057187	0.99243	1	no	up	12.816	-0.0276543	0.952443	1	no	down	12.816	-0.189488	0.701373	0.931091	no	down	12.816
Adi1	348	304	262	60	76	79	74	98	64	75	87	298	273.367	265.534	145.41	90.0174	112.385	113.758	55.9228	79.9179	70.7386	110.096	102.712	152.574	131.036	0.70732	0.0531935	0.517447	no	up	131.036	-1.17665	0.00178593	0.06202	no	down	131.036	0.806756	0.002513	0.125972	no	up	131.036	1.14212	5.7832e-05	0.00182331	yes	up	131.036
Aco1	290	285	263	83	104	138	158	148	66	104	134	276	227.806	248.938	145.965	124.524	153.79	198.717	119.403	120.692	72.9492	152.666	158.2	141.31	155.413	0.874239	0.00793384	0.1915	no	up	155.413	-0.265433	0.438475	0.927447	no	down	155.413	0.501496	0.0380996	0.520857	no	up	155.413	0.721371	0.00588397	0.0697075	no	up	155.413
Aco2	202	186	233	82	103	106	264	278	166	157	159	333	158.679	162.465	129.315	123.024	152.311	152.638	199.508	226.706	183.478	230.467	187.715	170.494	173.067	-0.39703	0.203911	0.797748	no	down	173.067	-0.0645256	0.845008	0.996282	no	down	173.067	-0.0602337	0.784239	0.998228	no	down	173.067	0.248343	0.319132	0.755564	no	up	173.067
Acsm1	427	373	631	213	168	152	160	185	100	141	306	872	335.424	325.803	350.205	319.562	248.43	218.877	120.914	150.866	110.529	206.98	361.263	446.458	266.276	0.760692	0.0369145	0.442198	no	up	266.276	-0.553214	0.146279	0.735759	no	down	266.276	1.3606	3.42836e-07	0.000207395	yes	up	266.276	0.0970407	0.738551	0.940831	no	up	183.999
Acot11	2	4	9	1	3	3	1	2	1	4	2	6	1.57107	3.49386	4.995	1.50029	4.43625	4.31993	0.755714	1.63098	1.10529	5.87177	2.3612	3.07196	2.92611	0.950193	0.165206	0.750014	no	up	2.92611	0.330195	0.630843	0.97933	no	up	2.92611	0.959706	0.155619	0.864856	no	up	2.92611	-0.38957	0.568659	0.889971	no	down	2.92611
Acot12	81	57	58	19	20	31	55	34	21	25	20	64	63.6285	49.7876	32.19	28.5055	29.575	44.6393	41.5642	27.7266	23.2111	36.6986	23.612	32.7676	36.1588	0.459387	0.304518	0.852352	no	up	36.1588	-0.344478	0.45516	0.931466	no	down	36.1588	-0.00505128	0.98811	1	no	down	36.1588	0.83903	0.0204451	0.173434	no	up	36.1588
Acot13	45	35	52	32	17	23	40	29	16	15	16	40	35.3492	30.5713	28.86	48.0093	25.1388	33.1195	30.2285	23.6492	17.6846	22.0191	18.8896	20.4797	27.8332	0.394658	0.411591	0.904789	no	up	27.8332	-0.0195222	0.968739	1	no	down	27.8332	-0.219103	0.55568	0.998228	no	down	27.8332	-0.0263343	0.945948	0.991718	no	down	27.8332
Acot2	3	2	3	3	0	5	20	21	7	5	3	4	2.35661	1.74693	1.665	4.50087	0	7.19989	15.1143	17.1253	7.73703	7.33971	3.54179	2.04797	5.86461	-0.945154	0.149557	0.732941	no	down	5.86461	1.00824	0.145501	0.735759	no	up	5.86461	-1.43525	0.0152842	0.344036	no	down	5.86461	0.106238	0.873575	0.981174	no	up	5.86461
Acot3	1	2	10	2	2	6	32	35	7	20	4	4	0.785537	1.74693	5.55	3.00058	2.9575	8.63987	24.1828	28.5421	7.73703	29.3588	4.72239	2.04797	9.9393	-1.0754	0.103538	0.657722	no	down	9.9393	1.40463	0.043431	0.459648	no	up	9.9393	-0.710762	0.226621	0.923566	no	down	9.9393	-0.700478	0.291044	0.730171	no	down	9.9393
Acot4	11	13	28	7	9	12	21	31	19	8	12	29	8.64091	11.3551	15.54	10.502	13.3088	17.2797	15.87	25.2802	21.0005	11.7435	14.1672	14.8478	14.9613	-0.281173	0.605071	0.953295	no	down	14.9613	0.635643	0.273723	0.843139	no	up	14.9613	-0.530372	0.20876	0.904198	no	down	14.9613	-0.356683	0.458695	0.84316	no	down	14.9613
Acot7	25	27	18	9	13	13	30	14	13	13	9	22	19.6384	23.5836	9.99001	13.5026	19.2238	18.7197	22.6714	11.4168	14.3688	19.0832	10.6254	11.2639	16.174	0.145854	0.792028	0.974739	no	up	16.174	-0.206862	0.717567	0.989289	no	down	16.174	-0.260813	0.553048	0.998228	no	down	16.174	0.570317	0.224908	0.665308	no	up	16.174
Acot8	44	47	77	26	21	25	62	73	56	32	45	85	34.5636	41.0529	42.735	39.0075	31.0538	35.9994	46.8542	59.5307	61.8963	46.9742	53.1269	43.5195	44.6928	-0.57818	0.170463	0.753609	no	down	44.6928	-0.0419796	0.924969	1	no	down	44.6928	-0.222701	0.449857	0.998228	no	down	44.6928	-0.0115067	0.972816	0.995899	no	down	44.6928
Acot9	1	2	9	1	1	5	7	8	2	7	2	3	0.785537	1.74693	4.995	1.50029	1.47875	7.19989	5.28999	6.52391	2.21058	10.2756	2.3612	1.53598	3.82531	0.160544	0.813349	0.974775	no	up	3.82531	1.16032	0.0946824	0.648612	no	up	3.82531	-0.112398	0.863319	1	no	down	3.82531	-0.543886	0.42912	0.828702	no	down	3.82531
Acox1	869	758	746	244	164	327	399	308	166	178	346	650	682.632	662.087	414.03	366.071	242.515	470.873	301.53	251.171	183.478	261.294	408.487	332.796	381.414	0.887673	0.0101322	0.219396	no	up	381.414	-0.50256	0.165527	0.750817	no	down	381.414	0.428507	0.0928412	0.746849	no	up	381.414	0.930334	0.000865211	0.0162134	no	up	381.414
Acox2	228	273	312	150	148	113	301	228	181	145	174	551	179.102	238.456	173.16	225.043	218.855	162.717	227.47	185.932	200.058	212.852	205.424	282.108	209.265	-0.302486	0.353055	0.884607	no	down	209.265	-0.329262	0.336759	0.885972	no	down	209.265	0.193396	0.402611	0.993304	no	up	209.265	0.0276914	0.914243	0.98503	no	up	209.265
Acox3	24	25	24	8	1	18	29	10	13	7	11	30	18.8529	21.8366	13.32	12.0023	1.47875	25.9196	21.9157	8.15489	14.3688	10.2756	12.9866	15.3598	14.706	0.575702	0.316653	0.862861	no	up	14.706	0.197079	0.740486	0.990992	no	up	14.706	-0.152989	0.74687	0.998228	no	down	14.706	0.922668	0.0728616	0.386426	no	up	14.706
Acp2	17	14	27	12	4	17	19	22	11	4	20	16	13.3541	12.2285	14.985	18.0035	5.915	24.4796	14.3586	17.9408	12.1582	5.87177	23.612	8.1919	14.2582	0.499959	0.386922	0.899187	no	up	14.2582	0.678904	0.261367	0.835874	no	up	14.2582	-0.231892	0.627104	0.998228	no	down	14.2582	-0.0268729	0.95856	0.992322	no	down	14.2582
Acp5	153	162	149	91	55	96	154	144	93	67	117	297	120.187	141.501	82.6951	136.526	81.3313	138.238	116.38	117.43	102.792	98.3521	138.13	152.062	118.802	0.274843	0.446375	0.917712	no	up	118.802	0.065634	0.86256	0.99732	no	up	118.802	0.209776	0.425536	0.998228	no	up	118.802	0.382321	0.191507	0.625793	no	up	118.802
Acp6	90	58	80	32	31	45	57	60	49	42	37	79	70.6983	50.661	44.4	48.0093	45.8413	64.799	43.0757	48.9294	54.1592	61.6536	43.6821	40.4475	51.363	0.372207	0.352842	0.884607	no	up	51.363	0.0657846	0.874952	0.998363	no	up	51.363	-0.0236514	0.936536	1	no	down	51.363	0.38192	0.239435	0.682941	no	up	51.363
Acrbp	4	1	6	2	2	3	3	2	1	0	1	7	3.14215	0.873466	3.33	3.00058	2.9575	4.31993	2.26714	1.63098	1.10529	0	1.1806	3.58396	2.28263	0.577059	0.393509	0.90025	no	up	2.28263	0.415173	0.539693	0.954239	no	up	2.28263	0.0831191	0.904478	1	no	up	2.28263	-0.354179	0.611312	0.900049	no	down	2.28263
Acsf3	49	41	58	20	25	17	28	36	28	23	31	60	38.4913	35.8121	32.19	30.0058	36.9688	24.4796	21.16	29.3576	30.9481	33.7627	36.5985	30.7196	31.7078	-0.0849571	0.8552	0.97911	no	down	31.7078	-0.515318	0.283538	0.855522	no	down	31.7078	0.291963	0.379102	0.983583	no	up	31.7078	0.157999	0.659087	0.918041	no	up	31.7078
Akr1c6	713	685	578	156	134	240	297	211	116	168	187	657	560.088	598.324	320.79	234.045	198.153	345.595	224.447	172.068	128.214	246.614	220.772	336.38	298.791	0.928787	0.00836516	0.197479	no	up	298.791	-0.71912	0.0510458	0.493086	no	down	298.791	0.594643	0.022374	0.417748	no	up	298.791	1.14136	5.85718e-05	0.00183468	yes	up	298.791
Acsl3	5	4	11	5	4	15	8	5	1	2	3	11	3.92769	3.49386	6.105	7.50145	5.915	21.5997	6.04571	4.07745	1.10529	2.93588	3.54179	5.63193	5.99006	1.65316	0.0112718	0.233618	no	up	5.99006	1.64926	0.0142329	0.255112	no	up	5.99006	0.102136	0.863977	1	no	up	5.99006	-0.549165	0.374988	0.798341	no	down	5.99006
Acsl4	30	29	34	15	20	18	37	32	32	9	17	56	23.5661	25.3305	18.87	22.5043	29.575	25.9196	27.9614	26.0957	35.3693	13.2115	20.0702	28.6716	24.7621	-0.189438	0.702326	0.965348	no	down	24.7621	0.068354	0.895525	0.998363	no	up	24.7621	-0.422237	0.259655	0.932529	no	down	24.7621	0.073851	0.85796	0.975814	no	up	24.7621
Acsl5	134	82	107	24	45	67	90	40	17	35	26	125	105.262	71.6242	59.385	36.007	66.5438	96.4785	68.0142	32.6196	18.7899	51.378	30.6956	63.9992	58.3997	1.08445	0.0250248	0.371495	no	up	58.3997	0.0530986	0.915879	1	no	up	58.3997	0.265294	0.484268	0.998228	no	up	58.3997	0.637463	0.116413	0.491243	no	up	58.3997
Aox3	782	643	227	49	54	118	173	80	59	73	45	106	614.29	561.639	125.985	73.5142	79.8525	169.917	130.738	65.2391	65.2121	107.16	53.1269	54.2713	175.079	0.88153	0.0356913	0.438396	no	up	175.079	-1.68798	0.000108431	0.00749055	yes	down	175.079	-0.293388	0.362256	0.977165	no	down	175.079	2.46438	6.87611e-13	1.41604e-10	yes	up	234.326
Acsm3	38	45	15	11	7	5	18	18	10	1	7	26	29.8504	39.306	8.32501	16.5032	10.3513	7.19989	13.6028	14.6788	11.0529	1.46794	8.26419	13.3118	14.4929	-0.515593	0.390649	0.899553	no	down	14.4929	-1.70905	0.00515072	0.131865	no	down	14.4929	-0.533252	0.269529	0.93971	no	down	14.4929	1.38544	0.00512525	0.0633554	no	up	14.4929
Acsm5	91	80	89	53	44	54	70	63	52	40	52	136	71.4839	69.8773	49.395	79.5154	65.065	77.7588	52.8999	51.3758	57.4751	58.7177	61.3911	69.6311	63.7155	0.490077	0.195277	0.786224	no	up	63.7155	0.114345	0.772005	0.992001	no	up	63.7155	0.234522	0.398193	0.990809	no	up	63.7155	0.149827	0.620527	0.903506	no	up	63.7155
Alb	37503	37534	31661	9955	7372	17159	15027	11709	5615	6635	4728	20167	29460	32784.7	17571.9	14935.4	10901.3	24708.6	11356.1	9548.56	6206.2	9739.8	5581.87	10325.4	15260	1.35077	0.000179451	0.0126906	yes	up	15260	-0.348513	0.360165	0.900299	no	down	15260	-0.0769911	0.773314	0.998228	no	down	15260	1.046	0.000402395	0.00891255	yes	up	39.9418
Acta2	14	11	20	1	1	1	2	0	0	1	2	1	10.9975	9.60813	11.1	1.50029	1.47875	1.43998	1.51143	0	0	1.46794	2.3612	0.511994	3.4981	0.80597	0.230642	0.818022	no	up	3.4981	-1.46177	0.0293176	0.386601	no	down	3.4981	0.465265	0.504038	0.998228	no	up	3.4981	0.597851	0.380399	0.803741	no	up	3.4981
Actb	1949	1530	3021	814	1440	1425	1948	2150	2044	1835	2552	4269	1531.01	1336.4	1676.66	1221.24	2129.4	2051.97	1472.13	1753.3	2259.21	2693.67	3012.89	2185.7	1943.63	0.155414	0.631767	0.953918	no	up	1943.63	0.489531	0.153465	0.741511	no	up	1943.63	0.509611	0.0318921	0.490753	no	up	1943.63	-0.212751	0.420087	0.824889	no	down	1943.63
Actl6a	20	20	20	9	7	14	19	13	4	9	7	22	15.7107	17.4693	11.1	13.5026	10.3513	20.1597	14.3586	10.6014	4.42116	13.2115	8.26419	11.2639	12.5345	0.771667	0.178957	0.765471	no	up	12.5345	0.154248	0.793415	0.992799	no	up	12.5345	0.0986165	0.834856	1	no	up	12.5345	0.440931	0.374328	0.798253	no	up	12.5345
Actn1	70	41	170	37	49	48	79	74	80	82	67	133	54.9876	35.8121	94.3501	55.5107	72.4588	69.1189	59.7014	60.3462	88.4232	120.371	79.1001	68.0951	71.523	-0.00217081	0.995881	1	no	down	71.523	0.553255	0.214779	0.803816	no	up	71.523	0.331281	0.280379	0.942786	no	up	71.523	-0.671718	0.0526909	0.320752	no	down	71.523
Actn4	309	260	518	226	240	174	498	423	404	280	425	634	242.731	227.101	287.49	339.065	354.9	250.556	376.345	344.952	446.537	411.024	501.754	324.604	342.255	-0.60064	0.0521087	0.512041	no	down	342.255	0.102387	0.754692	0.990992	no	up	342.255	0.0782342	0.72181	0.998228	no	up	342.255	-0.455465	0.0655585	0.364103	no	down	342.255
Actr1a	41	40	45	23	29	32	28	49	40	22	38	59	32.207	34.9386	24.975	34.5067	42.8838	46.0793	21.16	39.959	44.2116	32.2947	44.8627	30.2076	35.6905	0.338075	0.466015	0.924878	no	up	35.6905	0.383438	0.430881	0.92589	no	up	35.6905	0.027147	0.938433	1	no	up	35.6905	0.0133089	0.972634	0.995899	no	up	35.6905
Actr1b	83	74	114	19	34	96	76	53	54	44	52	105	65.1996	64.6365	63.2701	28.5055	50.2775	138.238	57.4342	43.2209	59.6857	64.5895	61.3911	53.7593	62.5173	1.23523	0.00156185	0.0657268	no	up	62.5173	0.964031	0.0186669	0.295706	no	up	62.5173	0.150117	0.616258	0.998228	no	up	62.5173	0.392181	0.235765	0.677538	no	up	62.5173
Actr2	105	106	184	49	32	58	147	106	69	48	56	162	82.4814	92.5874	102.12	73.5142	47.32	83.5187	111.09	86.4419	76.265	70.4612	66.1135	82.943	81.238	-0.129245	0.743953	0.971307	no	down	81.238	-0.0644849	0.876822	0.998363	no	down	81.238	-0.299665	0.301514	0.95496	no	down	81.238	0.191788	0.549286	0.882959	no	up	81.238
Actr3	32	28	92	24	25	23	73	51	37	28	14	91	25.1372	24.457	51.06	36.007	36.9688	33.1195	55.1671	41.5899	40.8957	41.1024	16.5284	46.5914	37.3854	-0.429436	0.366444	0.893775	no	down	37.3854	0.383436	0.448018	0.930934	no	up	37.3854	-0.35565	0.311843	0.957127	no	down	37.3854	-0.690457	0.0806351	0.407129	no	down	37.3854
Actr5	3	3	5	2	3	2	3	8	6	2	4	5	2.35661	2.6204	2.775	3.00058	4.43625	2.87996	2.26714	6.52391	6.63174	2.93588	4.72239	2.55997	3.64249	-0.508647	0.447622	0.917712	no	down	3.64249	0.179161	0.794416	0.992799	no	up	3.64249	-0.448273	0.480781	0.998228	no	down	3.64249	-0.237052	0.72421	0.937591	no	down	3.64249
Actr8	40	37	36	21	18	25	32	30	12	12	15	32	31.4215	32.3182	19.98	31.5061	26.6175	35.9994	24.1828	24.4647	13.2635	17.6153	17.709	16.3838	24.2885	0.659331	0.173597	0.757551	no	up	24.2885	0.107295	0.830275	0.994865	no	up	24.2885	-0.261776	0.495176	0.998228	no	down	24.2885	0.296709	0.457248	0.84264	no	up	24.2885
Acvr1	7	5	27	2	2	7	9	14	2	6	7	11	5.49876	4.36733	14.985	3.00058	2.9575	10.0798	6.80142	11.4168	2.21058	8.80765	8.26419	5.63193	7.0018	0.295809	0.653178	0.957954	no	up	7.0018	0.624838	0.358672	0.900268	no	up	7.0018	0.0654274	0.911054	1	no	up	7.0018	-0.457785	0.462545	0.843657	no	down	7.0018
Acvr2b	5	7	11	3	1	1	13	6	0	7	3	11	3.92769	6.11426	6.105	4.50087	1.47875	1.43998	9.82428	4.89294	0	10.2756	3.54179	5.63193	4.81109	-0.587759	0.380102	0.89841	no	down	4.81109	-0.555202	0.415911	0.919684	no	down	4.81109	0.225876	0.720108	0.998228	no	up	4.81109	0.14803	0.823322	0.967221	no	up	4.81109
Acvrl1	4	1	6	0	2	0	3	10	4	4	2	2	3.14215	0.873466	3.33	0	2.9575	0	2.26714	8.15489	4.42116	5.87177	2.3612	1.02399	2.86694	-1.15915	0.076543	0.592719	no	down	2.86694	-0.349645	0.595972	0.969808	no	down	2.86694	-0.566705	0.403321	0.993304	no	down	2.86694	-0.0690193	0.921201	0.986624	no	down	2.86694
Acy1	50	45	22	9	14	14	9	20	12	12	13	26	39.2769	39.306	12.21	13.5026	20.7025	20.1597	6.80142	16.3098	13.2635	17.6153	15.3478	13.3118	18.9839	0.646193	0.231828	0.819573	no	up	18.9839	-0.878514	0.106807	0.673509	no	down	18.9839	0.295973	0.48836	0.998228	no	up	18.9839	1.23555	0.00471788	0.0602432	no	up	18.9839
Acy3	145	104	109	38	36	51	53	85	45	59	61	117	113.903	90.8405	60.495	57.011	53.235	73.4389	40.0528	69.3166	49.7381	86.6086	72.0165	59.9032	68.8799	0.441722	0.261571	0.838605	no	up	68.8799	-0.458444	0.26013	0.834537	no	down	68.8799	0.419362	0.144972	0.848357	no	up	68.8799	0.795524	0.0108879	0.110465	no	up	68.8799
Acyp1	20	36	35	12	14	13	23	31	19	9	14	44	15.7107	31.4448	19.425	18.0035	20.7025	18.7197	17.3814	25.2802	21.0005	13.2115	16.5284	22.5277	19.9947	-0.145472	0.783322	0.974601	no	down	19.9947	-0.271805	0.620957	0.97681	no	down	19.9947	-0.212776	0.598092	0.998228	no	down	19.9947	0.243674	0.576434	0.892546	no	up	19.9947
Acyp2	6	2	6	1	3	2	5	4	2	1	4	11	4.71322	1.74693	3.33	1.50029	4.43625	2.87996	3.77857	3.26196	2.21058	1.46794	4.72239	5.63193	3.30667	-0.0100789	0.988099	1	no	down	3.30667	-0.0540442	0.937154	1	no	down	3.30667	0.293214	0.652019	0.998228	no	up	3.30667	0.0420791	0.950395	0.99229	no	up	3.30667
Ada	1	8	5	1	0	1	5	7	5	1	4	5	0.785537	6.98773	2.775	1.50029	0	1.43998	3.77857	5.70842	5.52645	1.46794	4.72239	2.55997	3.10436	-0.788596	0.236897	0.822132	no	down	3.10436	-0.485378	0.472207	0.936306	no	down	3.10436	-0.531158	0.425908	0.998228	no	down	3.10436	0.691108	0.318553	0.755564	no	up	3.10436
Adal	16	16	4	3	5	9	14	5	8	1	4	10	12.5686	13.9755	2.22	4.50087	7.39375	12.9598	10.58	4.07745	8.84232	1.46794	4.72239	5.11994	7.36904	0.417544	0.513105	0.935626	no	up	7.36904	-0.173391	0.790638	0.992584	no	down	7.36904	-0.729914	0.200694	0.900732	no	down	7.36904	1.24556	0.0358971	0.25269	no	up	7.36904
Adam10	4	8	5	3	1	3	5	3	5	2	3	9	3.14215	6.98773	2.775	4.50087	1.47875	4.31993	3.77857	2.44647	5.52645	2.93588	3.54179	4.60794	3.83679	0.0740917	0.912553	0.988883	no	up	3.83679	-0.182778	0.789879	0.992584	no	down	3.83679	-0.00559088	0.992956	1	no	down	3.83679	0.533328	0.419835	0.824889	no	up	3.83679
Adam11	5	1	1	6	2	5	19	12	17	13	6	9	3.92769	0.873466	0.555	9.00174	2.9575	7.19989	14.3586	9.78587	18.7899	19.0832	7.08359	4.60794	8.18537	-0.838638	0.201491	0.796817	no	down	8.18537	0.919454	0.182811	0.773014	no	up	8.18537	-0.460426	0.424602	0.998228	no	down	8.18537	-0.258019	0.692596	0.928744	no	down	8.18537
Adam15	2	1	15	4	4	3	14	7	11	3	9	5	1.57107	0.873466	8.32501	6.00116	5.915	4.31993	10.58	5.70842	12.1582	4.40383	10.6254	2.55997	6.08679	-0.827938	0.206661	0.797748	no	down	6.08679	0.990761	0.153453	0.741511	no	up	6.08679	-0.622235	0.28192	0.942786	no	down	6.08679	-1.45013	0.0244585	0.194682	no	down	6.08679
Adam17	18	8	19	11	11	18	22	13	20	14	15	36	14.1397	6.98773	10.545	16.5032	16.2663	25.9196	16.6257	10.6014	22.1058	20.5512	17.709	18.4318	16.3655	0.502243	0.352335	0.8844	no	up	16.3655	1.01248	0.0771515	0.593775	no	up	16.3655	0.189973	0.655705	0.998228	no	up	16.3655	-0.314166	0.516315	0.86879	no	down	16.3655
Adam8	0	1	2	0	2	1	9	8	6	10	4	22	0	0.873466	1.11	0	2.9575	1.43998	6.80142	6.52391	6.63174	14.6794	4.72239	11.2639	4.75031	-1.16899	0.0767841	0.594023	no	down	4.75031	0.784861	0.253057	0.829049	no	up	4.75031	0.507641	0.394333	0.989593	no	up	4.75031	-0.377858	0.585126	0.895961	no	down	4.75031
Adam9	50	61	71	10	19	15	28	28	16	11	11	47	39.2769	53.2814	39.405	15.0029	28.0963	21.5997	21.16	22.8337	17.6846	16.1474	12.9866	24.0637	25.9615	0.0995356	0.848113	0.977851	no	up	25.9615	-0.948012	0.0747639	0.584562	no	down	25.9615	-0.15203	0.704289	0.998228	no	down	25.9615	0.619726	0.132333	0.523651	no	up	25.9615
Adamts1	3	3	9	6	3	6	13	15	6	5	4	13	2.35661	2.6204	4.995	9.00174	4.43625	8.63987	9.82428	12.2323	6.63174	7.33971	4.72239	6.65592	6.62135	-0.268727	0.673112	0.96078	no	down	6.62135	1.12566	0.0973404	0.65173	no	up	6.62135	-0.525023	0.336024	0.968418	no	down	6.62135	-0.815105	0.186353	0.61842	no	down	6.62135
Adamts10	5	3	6	0	1	0	0	2	3	3	0	4	3.92769	2.6204	3.33	0	1.47875	0	0	1.63098	3.31587	4.40383	0	2.04797	1.89629	-0.249436	0.694381	0.964243	no	down	1.89629	-0.761749	0.22647	0.809897	no	down	1.89629	0.203749	0.771612	0.998228	no	up	1.89629	0.405331	0.562378	0.888839	no	up	1.89629
Adamts13	8	6	2	2	1	2	3	2	1	2	4	5	6.2843	5.2408	1.11	3.00058	1.47875	2.87996	2.26714	1.63098	1.10529	2.93588	4.72239	2.55997	2.93467	0.452286	0.505464	0.934893	no	up	2.93467	-0.662723	0.330131	0.883939	no	down	2.93467	0.603685	0.367063	0.977675	no	up	2.93467	1.08925	0.110736	0.480003	no	up	2.93467
Adamts14	0	1	3	1	3	5	6	1	2	6	1	5	0	0.873466	1.665	1.50029	4.43625	7.19989	4.53428	0.815489	2.21058	8.80765	1.1806	2.55997	2.98196	0.640555	0.348347	0.881789	no	up	2.98196	1.48746	0.0299581	0.390788	no	up	2.98196	0.398892	0.556459	0.998228	no	up	2.98196	-0.799996	0.251096	0.694085	no	down	2.98196
Adamts7	9	5	1	2	3	2	2	7	1	4	8	5	7.06983	4.36733	0.555	3.00058	4.43625	2.87996	1.51143	5.70842	1.10529	5.87177	9.44479	2.55997	4.04255	0.137041	0.839737	0.976263	no	up	4.04255	-0.522147	0.44505	0.93079	no	down	4.04255	0.694938	0.286517	0.942786	no	up	4.04255	0.812555	0.230678	0.672711	no	up	4.04255
Adamtsl4	6	2	3	0	0	4	2	5	2	0	1	1	4.71322	1.74693	1.665	0	0	5.75991	1.51143	4.07745	2.21058	0	1.1806	0.511994	1.94809	0.31399	0.639227	0.954878	no	up	1.94809	0.182037	0.785044	0.992001	no	up	1.94809	-0.953362	0.173286	0.881821	no	down	1.94809	0.95596	0.172882	0.598937	no	up	1.94809
Adap1	0	0	5	2	1	3	1	4	3	4	9	8	0	0	2.775	3.00058	1.47875	4.31993	0.755714	3.26196	3.31587	5.87177	10.6254	4.09595	3.29174	0.360216	0.596308	0.953295	no	up	3.29174	1.47517	0.0311139	0.393692	no	up	3.29174	1.06714	0.105517	0.783527	no	up	3.29174	-1.15024	0.0972373	0.450101	no	down	3.29174
Adap2	40	31	90	20	57	27	61	74	77	40	65	57	31.4215	27.0774	49.95	30.0058	84.2888	38.8794	46.0985	60.3462	85.1073	58.7177	76.7389	29.1836	51.4846	-0.615932	0.212755	0.805303	no	down	51.4846	0.388141	0.459216	0.933046	no	up	51.4846	-0.221172	0.550405	0.998228	no	down	51.4846	-0.79924	0.0548756	0.326856	no	down	51.4846
Aldh6a1	230	222	147	43	39	36	37	45	24	23	17	135	180.674	193.909	81.5851	64.5125	57.6713	51.8392	27.9614	36.697	26.527	33.7627	20.0702	69.1191	70.3607	0.739399	0.110112	0.672824	no	up	70.3607	-1.68368	0.000359963	0.0183372	yes	down	70.3607	0.448618	0.203938	0.900732	no	up	70.3607	1.33438	0.000224957	0.0055218	yes	up	15260
Adat2	2	2	17	3	2	3	6	12	3	2	6	9	1.57107	1.74693	9.43501	4.50087	2.9575	4.31993	4.53428	9.78587	3.31587	2.93588	7.08359	4.60794	4.7329	-0.343061	0.607479	0.953295	no	down	4.7329	0.765523	0.269643	0.841353	no	up	4.7329	-0.216779	0.722986	0.998228	no	down	4.7329	-1.12654	0.0863136	0.42386	no	down	4.7329
Adck1	25	8	29	4	3	14	12	11	9	5	14	22	19.6384	6.98773	16.095	6.00116	4.43625	20.1597	9.06856	8.97038	9.94761	7.33971	16.5284	11.2639	11.3697	0.803748	0.186801	0.774834	no	up	11.3697	0.369267	0.555969	0.958973	no	up	11.3697	0.28509	0.578211	0.998228	no	up	11.3697	0.383068	0.483773	0.854913	no	up	11.3697
Adck2	21	14	28	6	5	7	18	14	15	12	11	18	16.4963	12.2285	15.54	9.00174	7.39375	10.0798	13.6028	11.4168	16.5794	17.6153	12.9866	9.21588	12.6797	-0.321071	0.584676	0.949415	no	down	12.6797	-0.368802	0.5446	0.954239	no	down	12.6797	-0.097838	0.831774	1	no	down	12.6797	0.296559	0.554034	0.883443	no	up	12.6797
Adck3	174	144	231	63	95	62	111	101	80	99	141	158	136.683	125.779	128.205	94.5183	140.481	89.2786	83.8842	82.3644	88.4232	145.326	166.464	80.895	113.525	0.0956703	0.804906	0.974739	no	up	113.525	-0.503598	0.212715	0.802989	no	down	113.525	0.581913	0.0372072	0.520417	no	up	113.525	0.103783	0.733863	0.940056	no	up	113.525
Adck4	3	6	7	2	4	5	10	21	9	6	6	16	2.35661	5.2408	3.885	3.00058	5.915	7.19989	7.55714	17.1253	9.94761	8.80765	7.08359	8.1919	7.19259	-0.619181	0.329983	0.869857	no	down	7.19259	0.629077	0.349937	0.895671	no	up	7.19259	-0.451627	0.397221	0.990392	no	down	7.19259	-0.0705227	0.908643	0.985015	no	down	7.19259
Adck5	39	25	40	6	4	20	33	18	19	5	13	12	30.636	21.8366	22.2	9.00174	5.915	28.7996	24.9385	14.6788	21.0005	7.33971	15.3478	6.14392	17.3198	0.336468	0.549456	0.941036	no	up	17.3198	0.0220043	0.969912	1	no	up	17.3198	-0.957629	0.0419757	0.542433	no	down	17.3198	0.826048	0.094628	0.443483	no	up	17.3198
Adcy3	2	3	1	1	1	0	7	2	4	3	0	6	1.57107	2.6204	0.555	1.50029	1.47875	0	5.28999	1.63098	4.42116	4.40383	0	3.07196	2.21195	-1.0251	0.112627	0.678206	no	down	2.21195	-0.467604	0.468887	0.935542	no	down	2.21195	-0.396458	0.565633	0.998228	no	down	2.21195	0.458446	0.513561	0.867866	no	up	2.21195
Adcy4	6	7	6	1	1	1	1	4	2	3	1	1	4.71322	6.11426	3.33	1.50029	1.47875	1.43998	0.755714	3.26196	2.21058	4.40383	1.1806	0.511994	2.5751	-0.0355873	0.957434	0.999212	no	down	2.5751	-0.873184	0.191543	0.782028	no	down	2.5751	-0.121606	0.859893	1	no	down	2.5751	0.745693	0.282371	0.725023	no	up	2.5751
Adcy6	33	15	22	9	19	13	20	24	12	10	7	31	25.9227	13.102	12.21	13.5026	28.0963	18.7197	15.1143	19.5717	13.2635	14.6794	8.26419	15.8718	16.5265	0.166258	0.767118	0.974201	no	up	16.5265	-0.080564	0.889869	0.998363	no	down	16.5265	-0.250837	0.577098	0.998228	no	down	16.5265	0.148152	0.755811	0.946528	no	up	16.5265
Adcy7	1	1	5	5	0	3	2	4	1	3	1	6	0.785537	0.873466	2.775	7.50145	0	4.31993	1.51143	3.26196	1.10529	4.40383	1.1806	3.07196	2.56587	0.459646	0.496865	0.93483	no	up	2.56587	0.906359	0.180292	0.768403	no	up	2.56587	0.313302	0.648504	0.998228	no	up	2.56587	-0.899736	0.196444	0.632107	no	down	2.56587
Adcy9	43	70	32	7	12	5	26	14	16	10	10	24	33.7781	61.1426	17.76	10.502	17.745	7.19989	19.6486	11.4168	17.6846	14.6794	11.806	12.2878	19.6376	-0.712606	0.210984	0.802848	no	down	19.6376	-2.09499	0.000283074	0.0155675	no	down	19.6376	-0.304107	0.475362	0.998228	no	down	19.6376	1.42802	0.00105814	0.0191793	no	up	19.6376
Add1	44	35	79	20	32	44	72	48	55	55	59	86	34.5636	30.5713	43.845	30.0058	47.32	63.359	54.4114	39.1435	60.791	80.7368	69.6553	44.0314	49.8695	0.252026	0.554492	0.94293	no	up	49.8695	0.851455	0.0608013	0.527326	no	up	49.8695	0.293583	0.350404	0.97417	no	up	49.8695	-0.286826	0.428899	0.828702	no	down	49.8695
Add3	12	10	8	1	5	14	14	9	4	2	3	13	9.42645	8.73466	4.44	1.50029	7.39375	20.1597	10.58	7.3394	4.42116	2.93588	3.54179	6.65592	7.26075	0.911628	0.148047	0.731365	no	up	7.26075	0.713529	0.272349	0.843139	no	up	7.26075	-0.531396	0.34517	0.973092	no	down	7.26075	0.782911	0.188823	0.620793	no	up	7.26075
Adgb	0	0	4	3	5	3	7	2	3	5	5	2	0	0	2.22	4.50087	7.39375	4.31993	5.28999	1.63098	3.31587	7.33971	5.90299	1.02399	3.57817	0.0507742	0.940289	0.994311	no	up	3.57817	1.43165	0.036343	0.426381	no	up	3.57817	0.2323	0.726739	0.998228	no	up	3.57817	-1.62518	0.0185285	0.163443	no	down	3.57817
Adgra2	27	30	28	19	22	10	17	16	14	16	18	27	21.2095	26.204	15.54	28.5055	32.5325	14.3998	12.8471	13.0478	15.4741	23.4871	21.2508	13.8238	19.8602	0.135535	0.804867	0.974739	no	up	19.8602	-0.565093	0.314247	0.871934	no	down	19.8602	0.415919	0.318808	0.960156	no	up	19.8602	-0.058401	0.893045	0.984275	no	down	19.8602
Adgra3	5	2	8	3	8	3	9	10	9	5	4	10	3.92769	1.74693	4.44	4.50087	11.83	4.31993	6.80142	8.15489	9.94761	7.33971	4.72239	5.11994	6.07095	-0.641327	0.32526	0.868706	no	down	6.07095	0.447052	0.513589	0.947561	no	up	6.07095	-0.45231	0.425805	0.998228	no	down	6.07095	-0.820156	0.18792	0.620487	no	down	6.07095
Adgre1	6	11	29	3	11	14	29	38	11	21	6	9	4.71322	9.60813	16.095	4.50087	16.2663	20.1597	21.9157	30.9886	12.1582	30.8268	7.08359	4.60794	14.9103	-0.217093	0.72612	0.968848	no	down	14.9103	1.03532	0.113364	0.683072	no	up	14.9103	-0.607232	0.24742	0.925941	no	down	14.9103	-0.586555	0.311371	0.748606	no	down	14.9103
Adgre5	15	11	41	7	10	18	26	34	20	45	9	23	11.7831	9.60813	22.755	10.502	14.7875	25.9196	19.6486	27.7266	22.1058	66.0574	10.6254	11.7759	21.1079	0.0621127	0.9169	0.989278	no	up	21.1079	0.94375	0.132608	0.71825	no	up	21.1079	0.249529	0.607423	0.998228	no	up	21.1079	-0.466284	0.390717	0.810368	no	down	21.1079
Adgrf5	8	3	9	2	0	7	6	1	1	7	4	2	6.2843	2.6204	4.995	3.00058	0	10.0798	4.53428	0.815489	1.10529	10.2756	4.72239	1.02399	4.12143	1.13499	0.0986974	0.646779	no	up	4.12143	0.518467	0.454087	0.931466	no	up	4.12143	0.713577	0.285767	0.942786	no	up	4.12143	0.368496	0.59078	0.897628	no	up	4.12143
Adgrg1	6	0	11	1	0	15	18	22	18	10	6	8	4.71322	0	6.105	1.50029	0	21.5997	13.6028	17.9408	19.8952	14.6794	7.08359	4.09595	9.268	-0.0310106	0.961226	0.999928	no	down	9.268	1.94921	0.00418936	0.113265	no	up	9.268	-0.893314	0.110316	0.789888	no	down	9.268	-0.109223	0.865396	0.97816	no	down	9.268
Adgrg3	2	5	8	4	4	3	4	7	6	4	5	9	1.57107	4.36733	4.44	6.00116	5.915	4.31993	3.02285	5.70842	6.63174	5.87177	5.90299	4.60794	4.86335	-0.143714	0.828863	0.976263	no	down	4.86335	0.372033	0.58841	0.9667	no	up	4.86335	0.0668049	0.910845	1	no	up	4.86335	-0.571175	0.37186	0.79608	no	down	4.86335
Adgrl2	23	23	25	23	30	10	17	24	29	16	21	48	18.0674	20.0897	13.875	34.5067	44.3625	14.3998	12.8471	19.5717	32.0534	23.4871	24.7926	24.5757	23.5524	-0.373802	0.501359	0.93483	no	down	23.5524	-0.247257	0.669817	0.985018	no	down	23.5524	0.18175	0.666521	0.998228	no	up	23.5524	-0.567216	0.215793	0.655573	no	down	23.5524
Adgrl4	14	13	21	5	4	10	11	7	4	12	6	2	10.9975	11.3551	11.655	7.50145	5.915	14.3998	8.31285	5.70842	4.42116	17.6153	7.08359	1.02399	8.83243	0.800116	0.220495	0.809687	no	up	8.83243	0.158244	0.812515	0.994865	no	up	8.83243	0.243352	0.674685	0.998228	no	up	8.83243	0.271567	0.651903	0.915353	no	up	8.83243
Adgrv1	7	4	2	0	1	0	0	0	0	1	0	1	5.49876	3.49386	1.11	0	1.47875	0	0	0	0	1.46794	0	0.511994	1.13011	0	1	1	no	up	1.13011	-1.30258	0.0221647	0.329037	no	down	1.13011	0.524796	0.43107	0.998228	no	up	1.13011	1.08	0.108293	0.475793	no	up	1.13011
Adh1	2678	2200	4811	1342	1441	1781	3405	2481	1254	2069	1745	4515	2103.67	1921.63	2670.11	2013.39	2130.88	2564.6	2573.2	2023.23	1386.03	3037.17	2060.14	2311.65	2232.98	0.341082	0.296439	0.850713	no	up	2232.98	0.3264	0.344577	0.892083	no	up	2232.98	0.298233	0.213347	0.907353	no	up	2232.98	-0.167714	0.528014	0.874362	no	down	2232.98
Adh4	119	109	203	60	49	29	89	77	27	58	56	154	93.4789	95.2078	112.665	90.0174	72.4588	41.7594	67.2585	62.7927	29.8428	85.1406	66.1135	78.847	74.6319	-0.26627	0.532946	0.93863	no	down	74.6319	-1.02643	0.0202207	0.313146	no	down	74.6319	0.482913	0.109751	0.789888	no	up	74.6319	0.0149325	0.96325	0.993244	no	up	74.6319
Adh5	799	892	744	336	289	355	496	338	203	224	263	866	627.644	779.132	412.92	504.097	427.359	511.192	374.834	275.635	224.374	328.819	310.497	443.386	434.991	0.771439	0.0171626	0.305418	no	up	434.991	-0.449826	0.18596	0.778844	no	down	434.991	0.300676	0.205798	0.900732	no	up	434.991	0.624749	0.0163647	0.149569	no	up	434.991
Adh6-ps1	13	6	24	7	4	1	9	6	2	4	5	14	10.212	5.2408	13.32	10.502	5.915	1.43998	6.80142	4.89294	2.21058	5.87177	5.90299	7.16791	6.62312	-0.432286	0.510851	0.935282	no	down	6.62312	-0.971014	0.146222	0.735759	no	down	6.62312	0.336263	0.556376	0.998228	no	up	6.62312	-0.354926	0.54302	0.880531	no	down	6.62312
Adh7	2	1	5	4	1	0	4	2	1	1	3	9	1.57107	0.873466	2.775	6.00116	1.47875	0	3.02285	1.63098	1.10529	1.46794	3.54179	4.60794	2.33969	-0.408819	0.530623	0.93863	no	down	2.33969	-0.121841	0.851793	0.996958	no	down	2.33969	0.500266	0.465432	0.998228	no	up	2.33969	-0.759039	0.275717	0.7199	no	down	2.33969
Adhfe1	194	203	318	167	116	87	223	220	117	105	112	462	152.394	177.314	176.49	250.548	171.535	125.278	168.524	179.408	129.319	154.134	132.227	236.541	171.143	-0.305423	0.405626	0.9031	no	down	171.143	-0.351204	0.363127	0.902016	no	down	171.143	0.137403	0.603187	0.998228	no	up	171.143	-0.26097	0.370895	0.79608	no	down	171.143
Aldh1a1	866	913	531	186	173	375	477	363	227	251	177	956	680.275	797.474	294.705	279.054	255.824	539.992	360.475	296.023	250.901	368.453	208.966	489.466	401.801	0.777671	0.0297879	0.406266	no	up	401.801	-0.448395	0.233462	0.817912	no	down	401.801	0.228998	0.388051	0.986598	no	up	401.801	1.34995	3.8696e-06	0.00017584	yes	up	401.801
Adipoq	0	1	11	0	0	1	4	0	0	0	1	0	0	0.873466	6.105	0	0	1.43998	3.02285	0	0	0	1.1806	0	1.05183	0.0320973	0.938544	0.993884	no	up	1.05183	0.132471	0.729842	0.989514	no	up	1.05183	-0.155045	0.762162	0.998228	no	down	1.05183	-0.323684	0.498225	0.861983	no	down	1.05183
Adipor1	105	111	96	36	41	60	84	70	54	40	44	111	82.4814	96.9547	53.28	54.0104	60.6288	86.3987	63.4799	57.0842	59.6857	58.7177	51.9463	56.8313	65.1249	0.480463	0.180473	0.766737	no	up	65.1249	-0.0703871	0.850251	0.996958	no	down	65.1249	-0.102084	0.700426	0.998228	no	down	65.1249	0.655956	0.0223997	0.184046	no	up	65.1249
Adipor2	365	359	633	204	191	126	247	239	169	171	223	549	286.721	313.574	351.315	306.059	282.441	181.437	186.661	194.902	186.794	251.018	263.273	281.084	257.107	-0.0415407	0.884809	0.984739	no	down	257.107	-0.688362	0.0215793	0.324831	no	down	257.107	0.477784	0.0171205	0.361252	no	up	257.107	-0.0693635	0.751215	0.944683	no	down	257.107
Adk	473	677	528	204	141	184	203	229	148	127	139	535	371.559	591.336	293.04	306.059	208.504	264.956	153.41	186.747	163.583	186.429	164.103	273.917	263.637	0.632344	0.0747626	0.587359	no	up	263.637	-0.81981	0.0272137	0.371511	no	down	263.637	0.308584	0.238611	0.925941	no	up	263.637	0.79343	0.00524369	0.06449	no	up	263.637
Ado	12	6	5	5	5	2	6	5	3	2	0	8	9.42645	5.2408	2.775	7.50145	7.39375	2.87996	4.53428	4.07745	3.31587	2.93588	0	4.09595	4.51474	-0.139888	0.835154	0.976263	no	down	4.51474	-0.751545	0.269839	0.841692	no	down	4.51474	-0.428919	0.50194	0.998228	no	down	4.51474	0.277096	0.666392	0.919798	no	up	4.51474
Adora1	19	22	40	14	19	12	27	26	20	9	26	59	14.9252	19.2163	22.2	21.0041	28.0963	17.2797	20.4043	21.2027	22.1058	13.2115	30.6956	30.2076	21.7124	-0.222166	0.670699	0.960108	no	down	21.7124	0.0556963	0.919081	1	no	up	21.7124	0.241401	0.52989	0.998228	no	up	21.7124	-0.419397	0.328093	0.764029	no	down	21.7124
Adpgk	29	33	62	35	30	20	53	42	51	39	33	75	22.7806	28.8244	34.41	52.5101	44.3625	28.7996	40.0528	34.2505	56.3698	57.2497	38.9597	38.3995	39.7474	-0.505883	0.270475	0.843029	no	down	39.7474	0.180838	0.710402	0.989289	no	up	39.7474	0.0300457	0.926431	1	no	up	39.7474	-0.677432	0.0677117	0.370272	no	down	39.7474
Adprh	11	6	26	5	9	4	10	14	7	9	9	10	8.64091	5.2408	14.43	7.50145	13.3088	5.75991	7.55714	11.4168	7.73703	13.2115	10.6254	5.11994	9.21247	-0.357438	0.569681	0.945529	no	down	9.21247	-0.0791086	0.903655	0.999862	no	down	9.21247	0.0192929	0.970154	1	no	up	9.21247	-0.643951	0.244483	0.687892	no	down	9.21247
Adprm	8	7	14	2	4	5	8	3	11	3	5	13	6.2843	6.11426	7.77001	3.00058	5.915	7.19989	6.04571	2.44647	12.1582	4.40383	5.90299	6.65592	6.15809	0.0303294	0.963076	1	no	up	6.15809	0.114581	0.865236	0.99741	no	up	6.15809	-0.160276	0.782015	0.998228	no	down	6.15809	0.0632607	0.917989	0.985275	no	up	6.15809
Adra1b	71	72	121	37	32	41	52	52	29	48	75	104	55.7731	62.8896	67.1551	55.5107	47.32	59.0391	39.2971	42.4054	32.0534	70.4612	88.5449	53.2473	56.1414	0.591726	0.149596	0.732941	no	up	56.1414	-0.012088	0.977336	1	no	down	56.1414	0.831432	0.00547968	0.20241	no	up	56.1414	0.0405847	0.900747	0.985015	no	up	56.1414
Adrb1	0	2	0	0	1	3	2	6	2	1	0	0	0	1.74693	0	0	1.47875	4.31993	1.51143	4.89294	2.21058	1.46794	0	0	1.46904	-0.129334	0.83843	0.976263	no	down	1.46904	0.684229	0.264032	0.837342	no	up	1.46904	-1.16162	0.0944498	0.751253	no	down	1.46904	0.312548	0.642746	0.911121	no	up	1.46904
Adrb3	0	3	8	1	2	1	0	1	1	0	0	0	0	2.6204	4.44	1.50029	2.9575	1.43998	0	0.815489	1.10529	0	0	0	1.23991	0.346329	0.560859	0.944369	no	up	1.23991	-0.0217376	0.970196	1	no	down	1.23991	-0.462854	0.493147	0.998228	no	down	1.23991	-0.694587	0.304867	0.741935	no	down	1.23991
Adrbk1	26	29	94	18	30	19	52	55	69	41	54	100	20.424	25.3305	52.17	27.0052	44.3625	27.3596	39.2971	44.8519	76.265	60.1856	63.7523	51.1994	44.3503	-0.82295	0.0781841	0.597301	no	down	44.3503	0.286993	0.565284	0.960876	no	up	44.3503	0.124138	0.704784	0.998228	no	up	44.3503	-0.797602	0.037554	0.260004	no	down	44.3503
Adrbk2	3	2	13	8	6	8	12	8	7	1	14	11	2.35661	1.74693	7.21501	12.0023	8.8725	11.5198	9.06856	6.52391	7.73703	1.46794	16.5284	5.63193	7.55591	0.285828	0.65754	0.95819	no	up	7.55591	1.49419	0.0286438	0.380306	no	up	7.55591	0.00767017	0.989074	1	no	up	7.55591	-1.39137	0.0248256	0.196129	no	down	7.55591
Adrm1	13	8	5	8	1	3	16	16	9	8	9	28	10.212	6.98773	2.775	12.0023	1.47875	4.31993	12.0914	13.0478	9.94761	11.7435	10.6254	14.3358	9.13061	-0.8957	0.156494	0.739964	no	down	9.13061	-0.511368	0.43604	0.926764	no	down	9.13061	0.0657032	0.897367	1	no	up	9.13061	0.623877	0.281271	0.724117	no	up	9.13061
Adss	27	22	18	10	7	14	28	17	8	12	2	30	21.2095	19.2163	9.99001	15.0029	10.3513	20.1597	21.16	13.8633	8.84232	17.6153	2.3612	15.3598	14.5943	0.306663	0.599012	0.953295	no	up	14.5943	-0.0664693	0.912225	1	no	down	14.5943	-0.268673	0.575719	0.998228	no	down	14.5943	0.677864	0.186347	0.61842	no	up	14.5943
Adssl1	34	22	27	13	10	19	28	27	19	13	15	25	26.7083	19.2163	14.985	19.5038	14.7875	27.3596	21.16	22.0182	21.0005	19.0832	17.709	12.7998	19.6943	0.26431	0.598656	0.953295	no	up	19.6943	0.173344	0.740602	0.990992	no	up	19.6943	-0.379236	0.333803	0.968198	no	down	19.6943	0.454425	0.286462	0.726969	no	up	19.6943
Adtrp	59	50	48	18	11	10	24	31	12	11	21	30	46.3467	43.6733	26.64	27.0052	16.2663	14.3998	18.1371	25.2802	13.2635	16.1474	24.7926	15.3598	23.9426	-0.246615	0.639775	0.954878	no	down	23.9426	-1.36972	0.0106625	0.210555	no	down	23.9426	-0.0403391	0.917895	1	no	down	23.9426	0.839408	0.0373151	0.259038	no	up	23.9426
Aebp1	6	1	7	0	5	2	4	1	5	0	2	0	4.71322	0.873466	3.885	0	7.39375	2.87996	3.02285	0.815489	5.52645	0	2.3612	0	2.62262	-0.123073	0.853051	0.97911	no	down	2.62262	-0.0370666	0.955398	1	no	down	2.62262	-0.938845	0.179136	0.890463	no	down	2.62262	-0.271079	0.698469	0.930475	no	down	2.62262
Aebp2	10	10	15	9	6	11	19	6	9	3	4	18	7.85537	8.73466	8.32501	13.5026	8.8725	15.8398	14.3586	4.89294	9.94761	4.40383	4.72239	9.21588	9.22259	0.443008	0.469435	0.926613	no	up	9.22259	0.629464	0.323934	0.880741	no	up	9.22259	-0.472861	0.368726	0.978619	no	down	9.22259	-0.214647	0.699352	0.930475	no	down	9.22259
Aen	2	2	5	1	2	1	2	7	2	1	0	5	1.57107	1.74693	2.775	1.50029	2.9575	1.43998	1.51143	5.70842	2.21058	1.46794	0	2.55997	2.12076	-0.504796	0.443925	0.917459	no	down	2.12076	0.0265075	0.967926	1	no	up	2.12076	-0.632716	0.360915	0.977165	no	down	2.12076	-0.293865	0.674421	0.922564	no	down	2.12076
Aes	2201	1997	2643	714	923	936	735	943	877	832	1149	2036	1728.97	1744.31	1466.87	1071.21	1364.89	1347.82	555.449	769.006	969.34	1221.33	1356.51	1042.42	1219.84	0.790328	0.0110917	0.230874	no	up	1219.84	-0.356429	0.277602	0.847071	no	down	1219.84	0.64091	0.00483223	0.188593	no	up	1219.84	0.398222	0.113072	0.48441	no	up	1219.84
Afap1	3	1	2	0	0	1	7	0	2	1	2	3	2.35661	0.873466	1.11	0	0	1.43998	5.28999	0	2.21058	1.46794	2.3612	1.53598	1.55381	-0.412885	0.515213	0.935694	no	down	1.55381	-0.0567393	0.927342	1	no	down	1.55381	-0.286655	0.682936	0.998228	no	down	1.55381	0.585008	0.395705	0.811934	no	up	1.55381
Aff1	20	32	32	11	10	17	51	35	18	23	17	46	15.7107	27.9509	17.76	16.5032	14.7875	24.4796	38.5414	28.5421	19.8952	33.7627	20.0702	23.5517	23.4629	-0.252747	0.619286	0.953507	no	down	23.4629	0.141146	0.792083	0.992799	no	up	23.4629	-0.189271	0.620275	0.998228	no	down	23.4629	0.357366	0.41181	0.82204	no	up	23.4629
Aff4	43	38	39	6	13	16	37	25	11	9	8	43	33.7781	33.1917	21.645	9.00174	19.2238	23.0396	27.9614	20.3872	12.1582	13.2115	9.44479	22.0157	20.4216	0.132506	0.806594	0.974775	no	up	20.4216	-0.491021	0.379282	0.906617	no	down	20.4216	-0.348812	0.416388	0.996931	no	down	20.4216	0.846394	0.0629224	0.357224	no	up	20.4216
Afg3l1	26	25	36	25	19	20	42	25	30	20	27	34	20.424	21.8366	19.98	37.5072	28.0963	28.7996	31.74	20.3872	33.1587	29.3588	31.8761	17.4078	26.7144	0.0016029	0.997431	1	no	up	26.7144	0.380214	0.468925	0.935542	no	up	26.7144	-0.142405	0.705796	0.998228	no	down	26.7144	-0.348421	0.404714	0.815918	no	down	26.7144
Afg3l2	114	84	143	56	52	64	109	94	75	49	49	161	89.5512	73.3711	79.3651	84.0162	76.895	92.1586	82.3728	76.656	82.8968	71.9292	57.8493	82.431	79.1244	0.173798	0.62258	0.953615	no	up	79.1244	0.157629	0.671001	0.985184	no	up	79.1244	-0.167154	0.514884	0.998228	no	down	79.1244	0.0260144	0.926581	0.987454	no	up	79.1244
Aqp8	309	263	165	32	31	242	74	22	17	60	58	148	242.731	229.722	91.5751	48.0093	45.8413	348.475	55.9228	17.9408	18.7899	88.0765	68.4747	75.7751	110.944	3.08687	5.57358e-12	8.99111e-09	yes	up	110.944	0.400304	0.383407	0.908187	no	up	110.944	1.20052	0.000702981	0.053576	no	up	110.944	1.75376	2.5411e-06	0.000119395	yes	up	3588.81
Angptl3	97	118	421	100	110	41	144	95	64	54	98	260	76.1971	103.069	233.655	150.029	162.663	59.0391	108.823	77.4715	70.7386	79.2689	115.699	133.118	114.148	-0.444285	0.268688	0.842847	no	down	114.148	-0.50243	0.232373	0.817342	no	down	114.148	0.346568	0.221813	0.915848	no	up	114.148	-0.991702	0.0013583	0.0234768	no	down	114.148
Afp	0	3	6	4	4	5	34	34	36	14	2	6	0	2.6204	3.33	6.00116	5.915	7.19989	25.6943	27.7266	39.7904	20.5512	2.3612	3.07196	12.0218	-1.79141	0.00488762	0.142039	no	down	12.0218	1.38503	0.0444601	0.463593	no	up	12.0218	-1.70087	0.0016314	0.0980763	no	down	12.0218	-0.942995	0.140089	0.537638	no	down	12.0218
Aftph	30	16	46	19	21	15	53	68	55	19	19	65	23.5661	13.9755	25.53	28.5055	31.0538	21.5997	40.0528	55.4533	60.791	27.8909	22.4314	33.2796	32.0108	-1.1286	0.0182744	0.31529	no	down	32.0108	0.219028	0.669373	0.985018	no	up	32.0108	-0.823191	0.0152504	0.344036	no	down	32.0108	-0.510872	0.196987	0.632631	no	down	32.0108
Aga	36	17	47	30	26	15	43	44	26	24	22	75	28.2793	14.8489	26.085	45.0087	38.4475	21.5997	32.4957	35.8815	28.7375	35.2306	25.9732	38.3995	30.9156	-0.482419	0.326498	0.869857	no	down	30.9156	0.0452758	0.930476	1	no	up	30.9156	0.0424064	0.904499	1	no	up	30.9156	-0.649719	0.101796	0.459667	no	down	30.9156
Agap1	2	6	4	1	2	9	5	2	0	0	3	6	1.57107	5.2408	2.22	1.50029	2.9575	12.9598	3.77857	1.63098	0	0	3.54179	3.07196	3.20606	1.44114	0.036758	0.441131	no	up	3.20606	0.950383	0.171138	0.755334	no	up	3.20606	0.183979	0.786772	0.998228	no	up	3.20606	0.353215	0.609256	0.900049	no	up	3.20606
Agap3	31	18	34	10	7	14	19	16	18	8	16	29	24.3517	15.7224	18.87	15.0029	10.3513	20.1597	14.3586	13.0478	19.8952	11.7435	18.8896	14.8478	16.4367	0.291214	0.591027	0.952161	no	up	16.4367	-0.0301505	0.957119	1	no	down	16.4367	-0.0308023	0.942363	1	no	down	16.4367	0.348757	0.445526	0.834929	no	up	16.4367
Agbl3	1	3	0	1	1	0	7	1	1	1	2	5	0.785537	2.6204	0	1.50029	1.47875	0	5.28999	0.815489	1.10529	1.46794	2.3612	2.55997	1.6654	-0.712275	0.257458	0.836369	no	down	1.6654	-0.389824	0.529011	0.949963	no	down	1.6654	-0.107608	0.87811	1	no	down	1.6654	0.415184	0.549896	0.882959	no	up	1.6654
Agbl5	0	5	8	7	5	4	1	5	6	1	5	13	0	4.36733	4.44	10.502	7.39375	5.75991	0.755714	4.07745	6.63174	1.46794	5.90299	6.65592	4.82956	0.346329	0.610182	0.953295	no	up	4.82956	0.737494	0.2876	0.855731	no	up	4.82956	0.292617	0.649246	0.998228	no	up	4.82956	-1.07729	0.106542	0.472169	no	down	4.82956
Agfg1	6	2	29	4	5	9	32	28	12	5	2	24	4.71322	1.74693	16.095	6.00116	7.39375	12.9598	24.1828	22.8337	13.2635	7.33971	2.3612	12.2878	10.9316	-0.662769	0.281027	0.846257	no	down	10.9316	1.32736	0.0452547	0.465483	no	up	10.9316	-1.16899	0.0240963	0.423829	no	down	10.9316	-1.17057	0.0463495	0.297294	no	down	10.9316
Agfg2	38	29	33	15	13	19	32	31	23	14	18	23	29.8504	25.3305	18.315	22.5043	19.2238	27.3596	24.1828	25.2802	25.4217	20.5512	21.2508	11.7759	22.5872	0.0868227	0.860143	0.979131	no	up	22.5872	-0.0420653	0.934677	1	no	down	22.5872	-0.498174	0.190691	0.898345	no	down	22.5872	0.435361	0.287778	0.728212	no	up	22.5872
Aggf1	34	33	46	12	19	12	34	30	17	25	17	48	26.7083	28.8244	25.53	18.0035	28.0963	17.2797	25.6943	24.4647	18.7899	36.6986	20.0702	24.5757	24.5613	-0.309762	0.542348	0.93863	no	down	24.5613	-0.546051	0.299551	0.863558	no	down	24.5613	0.188235	0.608289	0.998228	no	up	24.5613	0.183901	0.646445	0.913439	no	up	24.5613
Agk	2	12	5	3	2	10	11	4	2	3	4	14	1.57107	10.4816	2.775	4.50087	2.9575	14.3998	8.31285	3.26196	2.21058	4.40383	4.72239	7.16791	5.56378	0.951388	0.154852	0.738696	no	up	5.56378	0.706601	0.301382	0.863558	no	up	5.56378	0.186503	0.760596	0.998228	no	up	5.56378	0.58254	0.368401	0.794127	no	up	5.56378
Agmat	343	305	395	132	136	144	200	195	124	152	151	350	269.439	266.407	219.225	198.038	201.11	207.357	151.143	159.02	137.056	223.127	178.27	179.198	199.116	0.46081	0.116495	0.6853	no	up	199.116	-0.359687	0.240285	0.82221	no	down	199.116	0.358747	0.0887973	0.732242	no	up	199.116	0.361873	0.114325	0.486395	no	up	199.116
Ago1	13	25	29	10	8	14	13	8	8	9	8	14	10.212	21.8366	16.095	15.0029	11.83	20.1597	9.82428	6.52391	8.84232	13.2115	9.44479	7.16791	12.5126	0.984316	0.0900049	0.625832	no	up	12.5126	0.196757	0.739793	0.990992	no	up	12.5126	0.155723	0.748307	0.998228	no	up	12.5126	0.107264	0.828208	0.96832	no	up	12.5126
Ago4	3	1	4	1	0	2	6	2	1	1	0	2	2.35661	0.873466	2.22	1.50029	0	2.87996	4.53428	1.63098	1.10529	1.46794	0	1.02399	1.63273	-0.111464	0.864491	0.979561	no	down	1.63273	0.229223	0.722361	0.989289	no	up	1.63273	-0.755135	0.281533	0.942786	no	down	1.63273	0.112195	0.872344	0.980804	no	up	1.63273
Agpat1	6	1	9	4	5	2	6	13	13	6	11	16	4.71322	0.873466	4.995	6.00116	7.39375	2.87996	4.53428	10.6014	14.3688	8.80765	12.9866	8.1919	7.19559	-1.00377	0.121667	0.692746	no	down	7.19559	0.264535	0.698449	0.989289	no	up	7.19559	0.0244956	0.964134	1	no	up	7.19559	-0.697842	0.261119	0.706001	no	down	7.19559
Agpat2	330	247	752	249	261	137	273	372	372	177	431	746	259.227	215.746	417.36	373.572	385.954	197.277	206.31	303.362	411.168	259.826	508.838	381.947	326.716	-0.56463	0.129028	0.699932	no	down	326.716	-0.218267	0.578189	0.9638	no	down	326.716	0.314078	0.245109	0.925941	no	up	326.716	-0.691104	0.0212175	0.177805	no	down	326.716
Agpat3	39	31	28	17	10	24	31	15	17	14	12	30	30.636	27.0774	15.54	25.5049	14.7875	34.5595	23.4271	12.2323	18.7899	20.5512	14.1672	15.3598	21.0527	0.763861	0.13005	0.701172	no	up	21.0527	0.162868	0.754373	0.990992	no	up	21.0527	-0.128969	0.74903	0.998228	no	down	21.0527	0.595759	0.16201	0.577991	no	up	21.0527
Agpat4	3	1	3	1	2	1	6	7	1	3	2	7	2.35661	0.873466	1.665	1.50029	2.9575	1.43998	4.53428	5.70842	1.10529	4.40383	2.3612	3.58396	2.70749	-0.636283	0.338868	0.874642	no	down	2.70749	0.102195	0.879379	0.998363	no	up	2.70749	-0.131837	0.84313	1	no	down	2.70749	-0.105997	0.878847	0.981538	no	down	2.70749
Agpat6	261	290	232	105	162	86	220	234	249	156	159	250	205.025	253.305	128.76	157.53	239.558	123.838	166.257	190.824	275.217	228.999	187.715	127.998	190.419	-0.682626	0.0812047	0.603702	no	down	190.419	-0.794783	0.0533721	0.504974	no	down	190.419	-0.213426	0.453641	0.998228	no	down	190.419	0.373353	0.235067	0.676966	no	up	190.419
Agpat9	10	13	25	7	2	8	22	19	13	12	12	41	7.85537	11.3551	13.875	10.502	2.9575	11.5198	16.6257	15.4943	14.3688	17.6153	14.1672	20.9917	13.1106	-0.352532	0.545174	0.939045	no	down	13.1106	0.238828	0.697098	0.989289	no	up	13.1106	0.177655	0.692772	0.998228	no	up	13.1106	-0.0116077	0.98209	0.997815	no	down	13.1106
Agrn	7	9	25	12	14	10	33	28	22	13	11	23	5.49876	7.86119	13.875	18.0035	20.7025	14.3998	24.9385	22.8337	24.3164	19.0832	12.9866	11.7759	16.3563	-0.678219	0.211213	0.802848	no	down	16.3563	0.906412	0.125613	0.709358	no	up	16.3563	-0.698505	0.0888684	0.732242	no	down	16.3563	-1.12828	0.0198802	0.170888	no	down	16.3563
Agt	452	562	643	207	263	196	343	365	309	250	430	580	355.063	490.888	356.865	310.56	388.911	282.236	259.21	297.654	341.535	366.986	507.657	296.956	354.543	-0.0637289	0.847847	0.977851	no	down	354.543	-0.544103	0.119468	0.698039	no	down	354.543	0.369159	0.124332	0.812647	no	up	354.543	0.251677	0.343114	0.772265	no	up	354.543
Agtpbp1	2	2	7	1	6	5	2	1	4	3	0	8	1.57107	1.74693	3.885	1.50029	8.8725	7.19989	1.51143	0.815489	4.42116	4.40383	0	4.09595	3.3353	0.854774	0.212345	0.805303	no	up	3.3353	0.969082	0.160939	0.74948	no	up	3.3353	0.269038	0.690682	0.998228	no	up	3.3353	-0.831782	0.226223	0.66655	no	down	3.3353
Agtr1a	106	88	136	35	56	34	86	78	43	35	43	111	83.2669	76.865	75.4801	52.5101	82.81	48.9592	64.9914	63.6082	47.5275	51.378	50.7657	56.8313	62.9161	-0.227156	0.566101	0.945529	no	down	62.9161	-0.643862	0.117365	0.693513	no	down	62.9161	-0.140794	0.616887	0.998228	no	down	62.9161	0.16755	0.578715	0.893983	no	up	62.9161
Agtrap	3	1	4	3	3	4	4	5	4	0	4	6	2.35661	0.873466	2.22	4.50087	4.43625	5.75991	3.02285	4.07745	4.42116	0	4.72239	3.07196	3.28858	0.18839	0.781558	0.974601	no	up	3.28858	0.863672	0.21261	0.802979	no	up	3.28858	-0.320602	0.625938	0.998228	no	down	3.28858	-0.58867	0.388767	0.809786	no	down	3.28858
Agxt	601	543	613	319	322	215	383	317	228	245	329	532	472.108	474.292	340.215	478.592	476.158	309.595	289.438	258.51	252.006	359.646	388.417	272.381	364.28	0.218974	0.474504	0.928199	no	up	364.28	-0.582092	0.0701504	0.569086	no	down	364.28	0.335478	0.128638	0.820215	no	up	364.28	0.130798	0.58869	0.897406	no	up	364.28
Agxt2	8	17	18	6	4	6	9	6	5	5	4	8	6.2843	14.8489	9.99001	9.00174	5.915	8.63987	6.80142	4.89294	5.52645	7.33971	4.72239	4.09595	7.33822	0.416739	0.515792	0.935694	no	up	7.33822	-0.26717	0.682328	0.988008	no	down	7.33822	-0.121195	0.82867	1	no	down	7.33822	0.228431	0.68747	0.928036	no	up	7.33822
Ahctf1	30	35	51	16	13	20	35	30	16	26	25	45	23.5661	30.5713	28.305	24.0046	19.2238	28.7996	26.45	24.4647	17.6846	38.1665	29.515	23.0397	26.1492	0.278856	0.566711	0.945529	no	up	26.1492	0.0692424	0.891222	0.998363	no	up	26.1492	0.327761	0.367782	0.977722	no	up	26.1492	0.137098	0.731756	0.939525	no	up	26.1492
C8g	767	827	335	66	72	198	96	77	44	67	89	233	602.507	722.356	185.925	99.0191	106.47	285.116	72.5485	62.7927	48.6328	98.3521	105.073	119.295	209.007	2.07497	8.61005e-09	3.78803e-06	yes	up	209.007	-1.19392	0.00123711	0.0488439	yes	down	209.007	0.773294	0.00500213	0.192891	no	up	209.007	2.21061	1.3969e-14	3.55806e-12	yes	up	70.3607
Ahcyl1	39	22	28	7	13	11	24	15	13	10	12	24	30.636	19.2163	15.54	10.502	19.2238	15.8398	18.1371	12.2323	14.3688	14.6794	14.1672	12.2878	16.4025	0.0845872	0.877329	0.983095	no	up	16.4025	-0.569402	0.310956	0.870332	no	down	16.4025	-0.128873	0.763013	0.998228	no	down	16.4025	0.636376	0.156267	0.567118	no	up	16.4025
Ahcyl2	10	10	9	8	6	5	8	12	5	4	7	12	7.85537	8.73466	4.995	12.0023	8.8725	7.19989	6.04571	9.78587	5.52645	5.87177	8.26419	6.14392	7.60814	0.019481	0.975562	1	no	up	7.60814	-0.144237	0.825551	0.994865	no	down	7.60814	-0.0766597	0.887084	1	no	down	7.60814	0.0155448	0.978159	0.997009	no	up	7.60814
Ahdc1	8	10	16	7	2	2	9	10	9	6	6	11	6.2843	8.73466	8.88001	10.502	2.9575	2.87996	6.80142	8.15489	9.94761	8.80765	7.08359	5.63193	7.22213	-0.766752	0.233321	0.819715	no	down	7.22213	-0.643938	0.332035	0.883939	no	down	7.22213	-0.202622	0.707428	0.998228	no	down	7.22213	-0.0309548	0.957195	0.992322	no	down	7.22213
Ahnak	6	7	10	2	5	7	9	9	6	14	5	14	4.71322	6.11426	5.55	3.00058	7.39375	10.0798	6.80142	7.3394	6.63174	20.5512	5.90299	7.16791	7.60386	0.329355	0.607	0.953295	no	up	7.60386	0.584579	0.379387	0.906617	no	up	7.60386	0.509404	0.348039	0.97417	no	up	7.60386	0.031975	0.957596	0.992322	no	up	7.60386
Ahr	13	23	12	3	8	10	11	13	8	7	2	14	10.212	20.0897	6.66001	4.50087	11.83	14.3998	8.31285	10.6014	8.84232	10.2756	2.3612	7.16791	9.60447	0.423949	0.489624	0.932608	no	up	9.60447	-0.148829	0.813038	0.994865	no	down	9.60447	-0.405155	0.440887	0.998228	no	down	9.60447	0.814304	0.137574	0.533038	no	up	9.60447
Ahsa1	11	16	24	7	18	6	18	24	15	8	20	36	8.64091	13.9755	13.32	10.502	26.6175	8.63987	13.6028	19.5717	16.5794	11.7435	23.612	18.4318	15.4364	-0.649566	0.263549	0.839109	no	down	15.4364	-0.172471	0.776998	0.992001	no	down	15.4364	0.115951	0.791059	0.998228	no	up	15.4364	-0.465603	0.341013	0.771256	no	down	15.4364
Ahsg	12187	13800	15146	4701	4910	7396	8306	8052	6156	4875	6153	11941	9573.34	12053.8	8406.04	7052.86	7260.66	10650.1	6276.96	6566.32	6804.17	7156.22	7264.22	6113.72	7931.53	0.677855	0.00701207	0.178925	no	up	7931.53	-0.0301341	0.909834	1	no	down	7931.53	0.0624024	0.731274	0.998228	no	up	7931.53	0.501672	0.0130309	0.126505	no	up	7931.53
Aida	5	1	14	7	8	3	14	15	9	6	4	16	3.92769	0.873466	7.77001	10.502	11.83	4.31993	10.58	12.2323	9.94761	8.80765	4.72239	8.1919	7.80875	-0.924011	0.145472	0.728342	no	down	7.80875	0.642094	0.344136	0.892083	no	up	7.80875	-0.501404	0.338535	0.970004	no	down	7.80875	-1.41386	0.0176662	0.158547	no	down	7.80875
Aif1	5	6	41	8	18	4	29	44	25	29	5	20	3.92769	5.2408	22.755	12.0023	26.6175	5.75991	21.9157	35.8815	27.6323	42.5703	5.90299	10.2399	18.3705	-1.58412	0.00976824	0.213907	no	down	18.3705	0.483296	0.461633	0.933733	no	up	18.3705	-0.544782	0.258702	0.930914	no	down	18.3705	-1.65295	0.00294506	0.0419195	no	down	18.3705
Aifm1	81	81	86	35	35	32	62	54	16	30	29	97	63.6285	70.7507	47.73	52.5101	51.7563	46.0793	46.8542	44.0364	17.6846	44.0383	34.2373	49.6634	47.4141	0.311627	0.485595	0.931082	no	up	47.4141	-0.497192	0.281665	0.853258	no	down	47.4141	0.21407	0.520109	0.998228	no	up	47.4141	0.3798	0.283409	0.725334	no	up	47.4141
Aifm2	32	22	30	23	12	11	37	62	48	26	47	63	25.1372	19.2163	16.65	34.5067	17.745	15.8398	27.9614	50.5603	53.0539	38.1665	55.4881	32.2556	32.2151	-1.19396	0.0206226	0.334349	no	down	32.2151	-0.304806	0.575724	0.962679	no	down	32.2151	-0.0669211	0.854102	1	no	down	32.2151	0.00666147	0.987481	0.99925	no	up	32.2151
Aifm3	6	12	4	3	6	5	5	2	2	1	4	7	4.71322	10.4816	2.22	4.50087	8.8725	7.19989	3.77857	1.63098	2.21058	1.46794	4.72239	3.58396	4.61521	0.882499	0.194457	0.784555	no	up	4.61521	-0.188199	0.783286	0.992001	no	down	4.61521	0.255099	0.690341	0.998228	no	up	4.61521	0.450387	0.483853	0.854913	no	up	4.61521
Aig1	3	2	7	3	7	2	5	9	4	2	4	15	2.35661	1.74693	3.885	4.50087	10.3513	2.87996	3.77857	7.3394	4.42116	2.93588	4.72239	7.6799	4.71649	-0.431014	0.517973	0.936354	no	down	4.71649	0.396627	0.565373	0.960876	no	up	4.71649	0.0497368	0.934731	1	no	up	4.71649	-0.973158	0.135426	0.528971	no	down	4.71649
Aim1	33	26	39	18	19	17	65	60	35	21	47	70	25.9227	22.7101	21.645	27.0052	28.0963	24.4796	49.1214	48.9294	38.6852	30.8268	55.4881	35.8396	34.0624	-0.800794	0.0862774	0.61584	no	down	34.0624	0.0460103	0.926067	1	no	up	34.0624	-0.164589	0.613896	0.998228	no	down	34.0624	-0.0321465	0.933301	0.989855	no	down	34.0624
Aimp1	112	82	157	63	53	40	106	83	66	66	48	137	87.9802	71.6242	87.1351	94.5183	78.3738	57.5991	80.1056	67.6856	72.9492	96.8842	56.6687	70.1431	76.8056	-0.308612	0.41997	0.909198	no	down	76.8056	-0.420083	0.293653	0.85999	no	down	76.8056	0.00459807	0.986369	1	no	up	76.8056	-0.115227	0.695651	0.930295	no	down	76.8056
Aimp2	10	20	23	13	18	10	26	17	17	14	9	36	7.85537	17.4693	12.765	19.5038	26.6175	14.3998	19.6486	13.8633	18.7899	20.5512	10.6254	18.4318	16.7101	-0.214265	0.703676	0.965414	no	down	16.7101	0.18619	0.752949	0.990992	no	up	16.7101	-0.0621814	0.88665	1	no	down	16.7101	-0.507641	0.290022	0.729363	no	down	16.7101
Aip	19	19	26	11	7	5	4	27	24	7	19	30	14.9252	16.5959	14.43	16.5032	10.3513	7.19989	3.02285	22.0182	26.527	10.2756	22.4314	15.3598	14.97	-0.763184	0.215173	0.807102	no	down	14.97	-0.666926	0.296061	0.861975	no	down	14.97	-0.06031	0.903033	1	no	down	14.97	0.152174	0.776975	0.953027	no	up	14.97
Ajuba	1	3	5	0	2	3	4	7	5	2	0	2	0.785537	2.6204	2.775	0	2.9575	4.31993	3.02285	5.70842	5.52645	2.93588	0	1.02399	2.63966	-0.343228	0.61075	0.953295	no	down	2.63966	0.559465	0.410905	0.918494	no	up	2.63966	-1.17191	0.0865156	0.726897	no	down	2.63966	-0.113091	0.871279	0.980761	no	down	2.63966
Ak1	0	0	0	1	1	0	3	7	3	1	2	1	0	0	0	1.50029	1.47875	0	2.26714	5.70842	3.31587	1.46794	2.3612	0.511994	1.55097	-1.28345	0.0361471	0.439735	no	down	1.55097	0	1	1	no	up	1.55097	-0.900881	0.198713	0.900732	no	down	1.55097	-0.472569	0.481665	0.853852	no	down	1.55097
Ak2	385	361	342	111	137	107	270	268	189	182	237	406	302.432	315.321	189.81	166.532	202.589	154.078	204.043	218.551	208.9	267.165	279.802	207.869	226.424	-0.414038	0.170415	0.753609	no	down	226.424	-0.949595	0.00264849	0.0827381	no	down	226.424	0.24363	0.246099	0.925941	no	up	226.424	0.705912	0.002457	0.0366996	no	up	226.424
Ak3	636	579	447	188	212	173	170	209	122	120	179	506	499.602	505.737	248.085	282.054	313.495	249.116	128.471	170.437	134.845	176.153	211.327	259.069	264.866	0.764257	0.0143141	0.273807	no	up	264.866	-0.974938	0.00265231	0.0827381	no	down	264.866	0.569366	0.0121753	0.303724	no	up	264.866	0.811591	0.000870513	0.0162345	no	up	264.866
Ak4	63	51	31	4	3	10	7	2	0	4	6	8	49.4888	44.5468	17.205	6.00116	4.43625	14.3998	5.28999	1.63098	0	5.87177	7.08359	4.09595	13.3375	1.81736	0.00465881	0.137699	no	up	13.3375	-1.54535	0.0129347	0.238921	no	down	13.3375	0.786847	0.168634	0.875488	no	up	13.3375	1.86455	0.000422893	0.00926894	no	up	13.3375
Ak6	23	17	14	9	6	5	19	15	7	10	11	23	18.0674	14.8489	7.77001	13.5026	8.8725	7.19989	14.3586	12.2323	7.73703	14.6794	12.9866	11.7759	12.0026	-0.419904	0.481112	0.930478	no	down	12.0026	-0.847733	0.165533	0.750817	no	down	12.0026	0.13894	0.762278	0.998228	no	up	12.0026	0.651949	0.189788	0.622147	no	up	12.0026
Akap1	98	68	121	49	72	48	88	92	87	53	105	139	76.9826	59.3957	67.1551	73.5142	106.47	69.1189	66.5028	75.025	96.1602	77.8009	123.963	71.1671	80.2713	-0.166324	0.68188	0.963334	no	down	80.2713	0.0285673	0.946682	1	no	up	80.2713	0.187595	0.521864	0.998228	no	up	80.2713	-0.240232	0.461952	0.843644	no	down	80.2713
Akap10	7	8	10	8	8	5	26	11	10	6	5	10	5.49876	6.98773	5.55	12.0023	11.83	7.19989	19.6486	8.97038	11.0529	8.80765	5.90299	5.11994	9.04759	-0.703223	0.258775	0.836369	no	down	9.04759	0.196867	0.763935	0.990992	no	up	9.04759	-0.899812	0.0842376	0.719484	no	down	9.04759	-0.443364	0.433906	0.830366	no	down	9.04759
Akap11	19	18	15	7	6	9	6	13	7	6	12	15	14.9252	15.7224	8.32501	10.502	8.8725	12.9598	4.53428	10.6014	7.73703	8.80765	14.1672	7.6799	10.4029	0.595887	0.323412	0.86781	no	up	10.4029	-0.253464	0.679601	0.988008	no	down	10.4029	0.335559	0.500375	0.998228	no	up	10.4029	0.626584	0.228143	0.669821	no	up	10.4029
Akap13	20	16	38	11	19	13	52	32	27	21	14	59	15.7107	13.9755	21.09	16.5032	28.0963	18.7197	39.2971	26.0957	29.8428	30.8268	16.5284	30.2076	23.9078	-0.667883	0.190335	0.779805	no	down	23.9078	0.320542	0.555853	0.958973	no	up	23.9078	-0.269125	0.468017	0.998228	no	down	23.9078	-0.481996	0.26306	0.70607	no	down	23.9078
Akap8	30	14	28	13	11	9	24	11	19	9	15	27	23.5661	12.2285	15.54	19.5038	16.2663	12.9598	18.1371	8.97038	21.0005	13.2115	17.709	13.8238	16.0764	-0.2019	0.720545	0.968466	no	down	16.0764	-0.355345	0.543331	0.954239	no	down	16.0764	-0.0853698	0.845017	1	no	down	16.0764	0.0720949	0.877628	0.981538	no	up	16.0764
Akap8l	14	14	29	4	8	9	14	23	26	8	20	23	10.9975	12.2285	16.095	6.00116	11.83	12.9598	10.58	18.7563	28.7375	11.7435	23.612	11.7759	14.6098	-0.464079	0.427093	0.913326	no	down	14.6098	0.149361	0.807887	0.993583	no	up	14.6098	-0.264723	0.565937	0.998228	no	down	14.6098	-0.018164	0.971963	0.995833	no	down	14.6098
Akap9	11	8	20	8	7	7	28	20	9	4	4	14	8.64091	6.98773	11.1	12.0023	10.3513	10.0798	21.16	16.3098	9.94761	5.87177	4.72239	7.16791	10.3618	-0.600786	0.313233	0.859056	no	down	10.3618	0.281752	0.654778	0.984288	no	up	10.3618	-1.19233	0.0155617	0.344672	no	down	10.3618	-0.4159	0.432944	0.830366	no	down	10.3618
Akip1	21	28	29	8	6	12	24	14	6	4	10	31	16.4963	24.457	16.095	12.0023	8.8725	17.2797	18.1371	11.4168	6.63174	5.87177	11.806	15.8718	13.7448	0.377247	0.516809	0.935694	no	up	13.7448	-0.245352	0.681594	0.988008	no	down	13.7448	-0.0526922	0.911709	1	no	down	13.7448	0.575279	0.250171	0.693803	no	up	13.7448
Akirin1	15	13	19	12	9	10	17	11	10	9	4	23	11.7831	11.3551	10.545	18.0035	13.3088	14.3998	12.8471	8.97038	11.0529	13.2115	4.72239	11.7759	11.8313	0.287229	0.623474	0.953615	no	up	11.8313	0.218257	0.719267	0.989289	no	up	11.8313	-0.113153	0.812446	1	no	down	11.8313	-0.195294	0.699151	0.930475	no	down	11.8313
Akirin2	31	36	71	17	25	26	36	46	31	11	17	81	24.3517	31.4448	39.405	25.5049	36.9688	37.4394	27.2057	37.5125	34.264	16.1474	20.0702	41.4715	30.9821	0.138959	0.775504	0.974601	no	up	30.9821	0.356272	0.486903	0.940291	no	up	30.9821	-0.250804	0.501934	0.998228	no	down	30.9821	-0.275758	0.498975	0.862425	no	down	30.9821
Akr1a1	502	522	542	210	221	275	514	499	278	282	323	920	394.34	455.949	300.81	315.061	326.804	395.994	388.437	406.929	307.271	413.96	381.333	471.034	379.827	0.101121	0.71906	0.968093	no	up	379.827	-0.10056	0.734398	0.990992	no	down	379.827	0.196486	0.329705	0.964989	no	up	379.827	0.426815	0.057613	0.336031	no	up	379.827
Akr1b10	2	2	9	3	2	1	6	8	6	10	6	3	1.57107	1.74693	4.995	4.50087	2.9575	1.43998	4.53428	6.52391	6.63174	14.6794	7.08359	1.53598	4.85002	-0.841941	0.20589	0.797748	no	down	4.85002	0.25363	0.711822	0.989289	no	up	4.85002	0.209069	0.734658	0.998228	no	up	4.85002	-0.748762	0.263785	0.706962	no	down	4.85002
Akr1b7	1	0	6	2	4	1	45	15	11	15	7	7	0.785537	0	3.33	3.00058	5.915	1.43998	34.0071	12.2323	12.1582	22.0191	8.26419	3.58396	8.89467	-2.16635	0.000885362	0.0413982	no	down	8.89467	0.906597	0.191572	0.782028	no	up	8.89467	-0.780384	0.1643	0.87473	no	down	8.89467	-1.20194	0.0707924	0.38129	no	down	8.89467
Akr1b8	6	6	10	1	3	5	7	6	5	4	4	9	4.71322	5.2408	5.55	1.50029	4.43625	7.19989	5.28999	4.89294	5.52645	5.87177	4.72239	4.60794	4.96266	0.23085	0.726842	0.968848	no	up	4.96266	0.28349	0.676576	0.987518	no	up	4.96266	-0.0516725	0.930377	1	no	down	4.96266	0.203862	0.746125	0.942977	no	up	4.96266
Akr1c12	4	6	6	4	3	2	1	3	0	1	0	9	3.14215	5.2408	3.33	6.00116	4.43625	2.87996	0.755714	2.44647	0	1.46794	0	4.60794	2.85903	0.705536	0.297126	0.850713	no	up	2.85903	-0.326451	0.629914	0.97933	no	down	2.85903	0.543028	0.431107	0.998228	no	up	2.85903	-0.106934	0.876575	0.981192	no	down	2.85903
Akr1c13	6	9	17	10	4	2	4	7	3	2	4	23	4.71322	7.86119	9.43501	15.0029	5.915	2.87996	3.02285	5.70842	3.31587	2.93588	4.72239	11.7759	6.44071	0.00119988	0.99856	1	no	up	6.44071	-0.472559	0.484673	0.940291	no	down	6.44071	0.619324	0.292209	0.94747	no	up	6.44071	-0.553324	0.359745	0.786706	no	down	6.44071
Akr1c14	96	137	121	38	41	28	66	59	29	21	27	154	75.4116	119.665	67.1551	57.011	60.6288	40.3194	49.8771	48.1139	32.0534	30.8268	31.8761	78.847	57.6487	-0.0430032	0.927451	0.991265	no	down	57.6487	-1.10936	0.0231121	0.337127	no	down	57.6487	0.155437	0.65876	0.998228	no	up	57.6487	0.595253	0.11192	0.48182	no	up	57.6487
Akr1c19	8	3	3	0	0	2	5	10	1	4	2	3	6.2843	2.6204	1.665	0	0	2.87996	3.77857	8.15489	1.10529	5.87177	2.3612	1.53598	3.02145	-0.424175	0.527863	0.93863	no	down	3.02145	-0.374714	0.580323	0.964045	no	down	3.02145	-0.379366	0.574414	0.998228	no	down	3.02145	1.24715	0.0742925	0.390646	no	up	3.02145
Akr1c20	3	1	13	6	5	2	3	4	1	2	5	12	2.35661	0.873466	7.21501	9.00174	7.39375	2.87996	2.26714	3.26196	1.10529	2.93588	5.90299	6.14392	4.27814	0.334393	0.621549	0.953615	no	up	4.27814	0.510313	0.460044	0.933386	no	up	4.27814	0.845113	0.180455	0.890463	no	up	4.27814	-1.4869	0.0228954	0.18685	no	down	4.27814
Apoe	45542	34581	35459	11956	15637	10585	23105	22581	16198	15360	16734	33422	35774.9	30205.3	19679.8	17937.5	23123.2	15242.2	17460.8	18414.6	17903.5	22547.6	19756.1	17111.8	21263.1	-0.214736	0.408171	0.903493	no	down	21263.1	-1.07272	9.47462e-05	0.006743	yes	down	21263.1	0.141062	0.452556	0.998228	no	up	21263.1	0.685591	0.00102811	0.018705	no	up	127.626
Akr1d1	172	189	206	68	82	63	133	121	76	74	65	326	135.112	165.085	114.33	102.02	121.258	90.7186	100.51	98.6742	84.0021	108.628	76.7389	166.91	113.666	-0.0323892	0.932897	0.992581	no	down	113.666	-0.66406	0.0980423	0.652745	no	down	113.666	0.319644	0.249453	0.925941	no	up	113.666	0.390158	0.198452	0.634562	no	up	113.666
Akr1e1	18	28	77	21	11	13	29	39	15	24	17	53	14.1397	24.457	42.735	31.5061	16.2663	18.7197	21.9157	31.8041	16.5794	35.2306	20.0702	27.1357	25.0466	-0.240334	0.652521	0.957954	no	down	25.0466	0.0164307	0.976567	1	no	up	25.0466	0.189985	0.635939	0.998228	no	up	25.0466	-0.620444	0.159289	0.572718	no	down	25.0466
Akr7a5	463	407	314	111	150	198	125	185	169	139	210	386	363.704	355.501	174.27	166.532	221.813	285.116	94.4642	150.866	186.794	204.044	247.926	197.63	220.721	0.938045	0.00627798	0.167395	no	up	220.721	-0.335323	0.349977	0.895671	no	down	220.721	0.572598	0.0237363	0.423787	no	up	220.721	0.902254	0.00109838	0.0197607	no	up	220.721
Akt1	73	46	141	33	55	77	83	97	86	64	90	188	57.3442	40.1794	78.2551	49.5096	81.3313	110.878	62.7242	79.1025	95.055	93.9483	106.254	96.2548	79.2364	0.440134	0.240637	0.824977	no	up	79.2364	1.08064	0.00698975	0.15807	no	up	79.2364	0.317361	0.248429	0.925941	no	up	79.2364	-0.487922	0.122767	0.504569	no	down	79.2364
Akt1s1	44	43	55	18	19	17	46	30	29	19	40	79	34.5636	37.559	30.525	27.0052	28.0963	24.4796	34.7628	24.4647	32.0534	27.8909	47.2239	40.4475	32.4227	-0.241775	0.605747	0.953295	no	down	32.4227	-0.468007	0.335565	0.885085	no	down	32.4227	0.335152	0.311752	0.957127	no	up	32.4227	0.300218	0.414215	0.823073	no	up	32.4227
Akt2	5	16	14	8	11	4	11	14	5	6	17	20	3.92769	13.9755	7.77001	12.0023	16.2663	5.75991	8.31285	11.4168	5.52645	8.80765	20.0702	10.2399	10.3396	-0.247476	0.695635	0.964675	no	down	10.3396	-0.300378	0.645416	0.981921	no	down	10.3396	0.506187	0.327606	0.962628	no	up	10.3396	-0.314314	0.572002	0.890441	no	down	10.3396
Akt3	0	0	8	1	0	0	2	4	4	4	4	3	0	0	4.44	1.50029	0	0	1.51143	3.26196	4.42116	5.87177	4.72239	1.53598	2.27208	-0.833166	0.193965	0.783879	no	down	2.27208	0	1	1	no	up	2.27208	0.212941	0.75884	0.998228	no	up	2.27208	-1.08609	0.117399	0.492972	no	down	2.27208
Aktip	7	4	9	2	4	4	5	1	3	1	5	8	5.49876	3.49386	4.995	3.00058	5.915	5.75991	3.77857	0.815489	3.31587	1.46794	5.90299	4.09595	4.00333	0.660222	0.331918	0.871577	no	up	4.00333	0.129206	0.851131	0.996958	no	up	4.00333	0.397092	0.535636	0.998228	no	up	4.00333	-0.0486153	0.940806	0.990345	no	down	4.00333
Alad	2	1	8	2	4	1	6	13	6	2	5	7	1.57107	0.873466	4.44	3.00058	5.915	1.43998	4.53428	10.6014	6.63174	2.93588	5.90299	3.58396	4.28586	-1.19041	0.0711726	0.573588	no	down	4.28586	0.399936	0.560577	0.95998	no	up	4.28586	-0.648936	0.288446	0.943591	no	down	4.28586	-1.02423	0.124653	0.508007	no	down	4.28586
Alas1	122	514	676	150	333	170	768	637	526	333	294	867	95.8355	448.962	375.18	225.043	492.424	244.796	580.388	519.467	581.383	488.825	347.096	443.898	403.608	-0.945046	0.0942239	0.635978	no	down	403.608	-0.0502939	0.93218	1	no	down	403.608	-0.347757	0.446994	0.998228	no	down	403.608	-0.346519	0.484635	0.855515	no	down	403.608
BC024386	369	343	267	73	87	65	106	66	36	70	77	185	289.863	299.599	148.185	109.521	128.651	93.5985	80.1056	53.8223	39.7904	102.756	90.9061	94.7188	127.626	0.671894	0.0684537	0.563876	no	up	127.626	-1.55906	3.58101e-05	0.00320932	yes	down	127.626	0.684097	0.0109755	0.291124	no	up	127.626	1.12768	5.43486e-05	0.0017304	yes	up	175.079
Ces2a	714	598	393	102	123	109	217	185	97	124	117	270	560.874	522.333	218.115	153.03	181.886	156.958	163.99	150.866	107.213	182.025	138.13	138.238	222.805	0.169769	0.610764	0.953295	no	up	222.805	-1.69738	9.54839e-07	0.000199887	yes	down	222.805	0.101862	0.672607	0.998228	no	up	222.805	1.48476	9.56929e-09	8.65619e-07	yes	up	209.007
Alcam	2	5	4	1	3	5	17	6	5	2	4	8	1.57107	4.36733	2.22	1.50029	4.43625	7.19989	12.8471	4.89294	5.52645	2.93588	4.72239	4.09595	4.69296	-0.300439	0.651435	0.957953	no	down	4.69296	0.712406	0.302628	0.863558	no	up	4.69296	-0.759776	0.212749	0.907353	no	down	4.69296	0.135235	0.838408	0.969374	no	up	4.69296
Aldh16a1	102	103	91	46	35	52	47	38	48	49	60	117	80.1248	89.967	50.505	69.0133	51.7563	74.8788	35.5185	30.9886	53.0539	71.9292	70.8359	59.9032	61.5396	0.861378	0.0290936	0.404012	no	up	61.5396	-0.190284	0.639346	0.979441	no	down	61.5396	0.73059	0.0123877	0.30665	no	up	61.5396	0.55633	0.0751574	0.39128	no	up	61.5396
C9	137	172	103	32	34	20	39	28	10	20	16	99	107.619	150.236	57.165	48.0093	50.2775	28.7996	29.4728	22.8337	11.0529	29.3588	18.8896	50.6874	50.3668	0.468832	0.342543	0.878038	no	up	50.3668	-1.89958	0.000144254	0.00930826	yes	down	50.3668	0.610266	0.101662	0.773576	no	up	50.3668	1.19188	0.00156943	0.0261454	yes	up	110.944
Aldh1a7	269	277	257	104	95	175	183	182	84	101	113	568	211.31	241.95	142.635	156.03	140.481	251.996	138.296	148.419	92.8444	148.262	133.408	290.812	174.704	0.911065	0.0175985	0.307466	no	up	174.704	0.117422	0.77043	0.992001	no	up	174.704	0.578069	0.0434514	0.552588	no	up	174.704	0.598084	0.0573059	0.335541	no	up	174.704
Arl6ip1	150	130	74	35	36	69	84	97	48	37	25	88	117.831	113.551	41.07	52.5101	53.235	99.3585	63.4799	79.1025	53.0539	54.3139	29.515	45.0554	66.8396	0.535389	0.162627	0.74742	no	up	66.8396	-0.240758	0.545894	0.954772	no	down	66.8396	-0.581397	0.0472708	0.57831	no	down	66.8396	1.19606	0.000139111	0.00374015	yes	up	66.8396
Aldh1l1	328	345	263	124	114	138	131	151	80	102	163	350	257.656	301.346	145.965	186.036	168.578	198.717	98.9985	123.139	88.4232	149.73	192.437	179.198	174.185	0.900022	0.00477766	0.139757	no	up	174.185	-0.481026	0.145858	0.735759	no	down	174.185	0.72546	0.00181357	0.105135	no	up	174.185	0.72502	0.00379212	0.0507662	no	up	174.185
Aldh2	4	9	11	5	3	10	3	3	0	0	7	11	3.14215	7.86119	6.105	7.50145	4.43625	14.3998	2.26714	2.44647	0	0	8.26419	5.63193	5.1713	1.84837	0.00694626	0.178337	no	up	5.1713	0.761389	0.268026	0.840242	no	up	5.1713	0.971493	0.130006	0.823886	no	up	5.1713	-0.110737	0.863677	0.977608	no	down	5.1713
Cyp2f2	2913	3171	1530	396	393	605	412	354	156	392	461	1423	2288.27	2769.76	849.151	594.115	581.149	871.186	311.354	288.683	172.425	575.433	544.256	728.567	881.196	1.68336	5.55899e-07	0.000107611	yes	up	881.196	-1.47895	2.71184e-05	0.0026513	yes	down	881.196	1.21449	1.01863e-06	0.000444248	yes	up	881.196	1.81938	1.90579e-11	2.88221e-09	yes	up	50.3668
Aldh3b1	1	3	10	4	3	2	7	7	9	8	4	11	0.785537	2.6204	5.55	6.00116	4.43625	2.87996	5.28999	5.70842	9.94761	11.7435	4.72239	5.63193	5.4431	-0.725494	0.270889	0.843029	no	down	5.4431	0.569936	0.409373	0.918494	no	up	5.4431	0.0316426	0.956345	1	no	up	5.4431	-1.00631	0.119416	0.496701	no	down	5.4431
Aldh4a1	398	392	376	183	270	213	328	335	198	213	189	505	312.644	342.399	208.68	274.553	399.263	306.715	247.874	273.189	218.847	312.672	223.133	258.557	281.544	0.296877	0.381723	0.899187	no	up	281.544	-0.0948312	0.790679	0.992584	no	down	281.544	0.0954335	0.700934	0.998228	no	up	281.544	0.156129	0.568348	0.889971	no	up	281.544
Aldh5a1	16	19	8	1	3	4	4	3	4	3	1	5	12.5686	16.5959	4.44	1.50029	4.43625	5.75991	3.02285	2.44647	4.42116	4.40383	1.1806	2.55997	5.27798	0.545575	0.416054	0.907184	no	up	5.27798	-1.09818	0.101275	0.660051	no	down	5.27798	-0.193113	0.756706	0.998228	no	down	5.27798	1.52051	0.0139167	0.132709	no	up	5.27798
Ass1	84	83	50	22	23	32	30	38	34	11	21	30	65.9851	72.4977	27.75	33.0064	34.0113	46.0793	22.6714	30.9886	37.5799	16.1474	24.7926	15.3598	35.5724	0.53562	0.228514	0.815857	no	up	35.5724	-0.580763	0.202805	0.791936	no	down	35.5724	-0.650442	0.0643338	0.645941	no	down	35.5724	1.06928	0.00268079	0.0389017	yes	up	35.5724
Aldh7a1	240	274	238	67	84	107	119	169	83	104	112	235	188.529	239.33	132.09	100.519	124.215	154.078	89.9299	137.818	91.7391	152.666	132.227	120.318	138.622	0.504357	0.144578	0.726193	no	up	138.622	-0.45786	0.203727	0.793811	no	down	138.622	0.320804	0.203742	0.900732	no	up	138.622	0.802167	0.00354249	0.048157	no	up	138.622
Aldh8a1	322	359	680	253	241	155	383	360	212	181	232	588	252.943	313.574	377.4	379.573	356.379	223.197	289.438	293.576	234.322	265.698	273.899	301.052	296.754	-0.268272	0.350035	0.881789	no	down	296.754	-0.320011	0.28972	0.856291	no	down	296.754	0.0408142	0.840358	1	no	up	296.754	-0.382995	0.0867759	0.424837	no	down	296.754
Aldh9a1	239	178	222	63	71	81	72	68	62	66	86	204	187.743	155.477	123.21	94.5183	104.991	116.638	54.4114	55.4533	68.528	96.8842	101.531	104.447	105.319	0.937294	0.0059351	0.159572	no	up	105.319	-0.542915	0.120104	0.698039	no	down	105.319	0.747973	0.00269868	0.132592	no	up	105.319	0.633604	0.0156253	0.144448	no	up	105.319
Aldoa	64	43	76	10	33	48	73	123	63	48	72	128	50.2744	37.559	42.18	15.0029	48.7988	69.1189	55.1671	100.305	69.6333	70.4612	85.0031	65.5352	59.0866	-0.142585	0.746884	0.971307	no	down	59.0866	0.572247	0.222168	0.807136	no	up	59.0866	-0.0306151	0.925566	1	no	down	59.0866	0.278606	0.46108	0.843644	no	up	59.0866
Aldob	4521	3902	4157	1266	1406	1647	3110	2692	1218	1327	1289	3977	3551.41	3408.26	2307.14	1899.37	2079.12	2371.64	2350.27	2195.3	1346.24	1947.96	1521.79	2036.2	2251.23	0.26155	0.397418	0.900713	no	up	2251.23	-0.533735	0.102213	0.662639	no	down	2251.23	-0.0953517	0.672906	0.998228	no	down	2251.23	0.704496	0.00487509	0.061561	no	up	2251.23
Aldoc	24	14	5	1	4	9	8	0	4	2	1	4	18.8529	12.2285	2.775	1.50029	5.915	12.9598	6.04571	0	4.42116	2.93588	1.1806	2.04797	5.90524	1.15175	0.0870955	0.617193	no	up	5.90524	-0.440578	0.514552	0.947561	no	down	5.90524	-0.469285	0.461936	0.998228	no	down	5.90524	1.62688	0.0105045	0.107933	no	up	5.90524
Alg1	49	42	69	28	25	17	46	48	34	31	33	92	38.4913	36.6856	38.295	42.0081	36.9688	24.4796	34.7628	39.1435	37.5799	45.5062	38.9597	47.1034	38.332	-0.494629	0.265409	0.84112	no	down	38.332	-0.510885	0.269114	0.840787	no	down	38.332	0.235465	0.435465	0.998228	no	up	38.332	-0.0507786	0.87982	0.981661	no	down	38.332
Alg11	66	80	49	19	18	8	30	21	16	15	15	68	51.8455	69.8773	27.195	28.5055	26.6175	11.5198	22.6714	17.1253	17.6846	22.0191	17.709	34.8156	28.9655	-0.435848	0.405641	0.9031	no	down	28.9655	-1.95935	0.00021603	0.0126724	no	down	28.9655	0.388874	0.293791	0.948816	no	up	28.9655	1.05306	0.00572222	0.068377	no	up	28.9655
Alg12	12	8	12	3	1	5	10	5	13	8	2	10	9.42645	6.98773	6.66001	4.50087	1.47875	7.19989	7.55714	4.07745	14.3688	11.7435	2.3612	5.11994	6.79014	-0.21648	0.740843	0.971307	no	down	6.79014	-0.160395	0.811927	0.994865	no	down	6.79014	-0.370153	0.522567	0.998228	no	down	6.79014	0.625569	0.312841	0.750432	no	up	6.79014
Alg13	5	10	7	4	1	3	4	7	3	2	3	5	3.92769	8.73466	3.885	6.00116	1.47875	4.31993	3.02285	5.70842	3.31587	2.93588	3.54179	2.55997	4.11933	0.0520766	0.938342	0.993884	no	up	4.11933	-0.389352	0.568966	0.960876	no	down	4.11933	-0.30865	0.626185	0.998228	no	down	4.11933	0.502205	0.439279	0.831568	no	up	4.11933
Alg14	22	24	32	7	16	7	21	19	8	13	11	25	17.2818	20.9632	17.76	10.502	23.66	10.0798	15.87	15.4943	8.84232	19.0832	12.9866	12.7998	15.4436	-0.252548	0.658947	0.95819	no	down	15.4436	-0.678744	0.248517	0.826314	no	down	15.4436	0.0932304	0.831222	1	no	up	15.4436	0.111159	0.809858	0.962687	no	up	15.4436
Alg2	7	8	12	11	6	6	11	10	6	13	3	16	5.49876	6.98773	6.66001	16.5032	8.8725	8.63987	8.31285	8.15489	6.63174	19.0832	3.54179	8.1919	8.92321	0.121139	0.848918	0.977851	no	up	8.92321	0.343736	0.602636	0.972577	no	up	8.92321	0.286588	0.592711	0.998228	no	up	8.92321	-0.552432	0.338312	0.771203	no	down	8.92321
Alg3	16	11	36	7	10	9	10	18	13	19	16	49	12.5686	9.60813	19.98	10.502	14.7875	12.9598	7.55714	14.6788	14.3688	27.8909	18.8896	25.0877	15.7399	0.128486	0.820924	0.976263	no	up	15.7399	0.213347	0.718523	0.989289	no	up	15.7399	0.889506	0.0384319	0.521714	no	up	15.7399	-0.420788	0.38119	0.804082	no	down	15.7399
Alg5	43	56	68	32	18	18	60	61	33	25	23	72	33.7781	48.9141	37.74	48.0093	26.6175	25.9196	45.3428	49.7448	36.4746	36.6986	27.1538	36.8635	37.7714	-0.653221	0.156272	0.739308	no	down	37.7714	-0.558782	0.245479	0.823312	no	down	37.7714	-0.362414	0.268874	0.93971	no	down	37.7714	0.126762	0.724471	0.937591	no	up	37.7714
Alg6	15	22	9	2	0	11	8	4	4	2	3	22	11.7831	19.2163	4.995	3.00058	0	15.8398	6.04571	3.26196	4.42116	2.93588	3.54179	11.2639	7.19208	1.16521	0.0760928	0.592719	no	up	7.19208	-0.165311	0.803156	0.993467	no	down	7.19208	0.374827	0.524579	0.998228	no	up	7.19208	1.71087	0.00567255	0.0680355	no	up	7.19208
Alg9	5	7	23	9	9	4	10	20	12	8	13	28	3.92769	6.11426	12.765	13.5026	13.3088	5.75991	7.55714	16.3098	13.2635	11.7435	15.3478	14.3358	11.1613	-0.725511	0.232024	0.819573	no	down	11.1613	0.307859	0.633458	0.97933	no	up	11.1613	0.156384	0.736371	0.998228	no	up	11.1613	-1.11391	0.037394	0.259081	no	down	11.1613
Alkbh1	5	0	18	5	2	2	8	11	5	5	9	7	3.92769	0	9.99001	7.50145	2.9575	2.87996	6.04571	8.97038	5.52645	7.33971	10.6254	3.58396	5.77902	-0.659299	0.320231	0.865787	no	down	5.77902	0.457957	0.507078	0.945553	no	up	5.77902	-0.00760241	0.989797	1	no	down	5.77902	-1.15693	0.0734133	0.388076	no	down	5.77902
Alkbh2	15	19	17	12	9	4	17	17	11	11	17	22	11.7831	16.5959	9.43501	18.0035	13.3088	5.75991	12.8471	13.8633	12.1582	16.1474	20.0702	11.2639	13.4363	-0.70264	0.237918	0.823977	no	down	13.4363	-0.803458	0.190993	0.781988	no	down	13.4363	0.21823	0.625222	0.998228	no	up	13.4363	0.0970817	0.842151	0.970494	no	up	13.4363
Alkbh3	29	21	31	14	12	14	39	41	20	22	10	45	22.7806	18.3428	17.205	21.0041	17.745	20.1597	29.4728	33.4351	22.1058	32.2947	11.806	23.0397	22.4493	-0.441575	0.391897	0.899826	no	down	22.4493	-0.0121123	0.982187	1	no	down	22.4493	-0.335002	0.384457	0.984539	no	down	22.4493	0.144571	0.738688	0.940882	no	up	22.4493
Alkbh4	10	4	19	6	9	6	21	16	15	12	8	28	7.85537	3.49386	10.545	9.00174	13.3088	8.63987	15.87	13.0478	16.5794	17.6153	9.44479	14.3358	11.6448	-0.640593	0.27938	0.846257	no	down	11.6448	0.505511	0.424374	0.923129	no	up	11.6448	-0.125519	0.783129	0.998228	no	down	11.6448	-0.726243	0.171793	0.59705	no	down	11.6448
Alkbh5	20	13	21	5	4	6	17	6	3	7	7	21	15.7107	11.3551	11.655	7.50145	5.915	8.63987	12.8471	4.89294	3.31587	10.2756	8.26419	10.7519	9.26039	0.243558	0.698678	0.964675	no	up	9.26039	-0.493313	0.441816	0.92924	no	down	9.26039	0.368274	0.483181	0.998228	no	up	9.26039	0.505661	0.358613	0.785771	no	up	9.26039
Alkbh6	39	34	62	25	32	19	71	37	39	32	27	61	30.636	29.6978	34.41	37.5072	47.32	27.3596	53.6557	30.1731	43.1063	46.9742	31.8761	31.2316	36.9956	-0.545108	0.238924	0.824145	no	down	36.9956	-0.0902225	0.853239	0.996958	no	down	36.9956	-0.220048	0.506037	0.998228	no	down	36.9956	-0.350792	0.342639	0.772265	no	down	36.9956
Alkbh7	43	58	73	52	33	23	56	54	54	34	39	87	33.7781	50.661	40.515	78.0151	48.7988	33.1195	42.32	44.0364	59.6857	49.91	46.0433	44.5434	47.6189	-0.461079	0.303588	0.851226	no	down	47.6189	-0.273877	0.560016	0.959702	no	down	47.6189	-0.0506729	0.874101	1	no	down	47.6189	-0.352699	0.316862	0.753725	no	down	47.6189
Alox12	1	0	9	2	0	1	2	4	1	4	3	10	0.785537	0	4.995	3.00058	0	1.43998	1.51143	3.26196	1.10529	5.87177	3.54179	5.11994	2.55277	-0.0634026	0.923932	0.990855	no	down	2.55277	0.640912	0.333011	0.883939	no	up	2.55277	0.847069	0.213883	0.907574	no	up	2.55277	-1.05847	0.128479	0.516208	no	down	2.55277
Alox5ap	3	5	8	0	3	7	5	8	5	6	2	3	2.35661	4.36733	4.44	0	4.43625	10.0798	3.77857	6.52391	5.52645	8.80765	2.3612	1.53598	4.51782	0.421761	0.532501	0.93863	no	up	4.51782	0.846094	0.222338	0.807136	no	up	4.51782	-0.330526	0.602519	0.998228	no	down	4.51782	0.0749329	0.910811	0.985015	no	up	4.51782
Alpk1	0	1	3	7	3	2	9	8	8	5	5	6	0	0.873466	1.665	10.502	4.43625	2.87996	6.80142	6.52391	8.84232	7.33971	5.90299	3.07196	4.90325	-0.883632	0.184301	0.769563	no	down	4.90325	1.07526	0.1211	0.699885	no	up	4.90325	-0.410443	0.503287	0.998228	no	down	4.90325	-1.51764	0.0241955	0.193402	no	down	4.90325
Cml1	475	397	265	73	72	81	130	62	46	60	59	121	373.13	346.766	147.075	109.521	106.47	116.638	98.2428	50.5603	50.8434	88.0765	69.6553	61.9512	134.911	0.766556	0.0466817	0.48532	no	up	134.911	-1.53612	0.000109145	0.00749055	yes	down	134.911	0.107172	0.711186	0.998228	no	up	134.911	1.47559	1.00412e-06	5.46007e-05	yes	up	2114.66
Als2	125	75	149	60	60	47	114	96	71	54	91	154	98.1921	65.5099	82.6951	90.0174	88.725	67.6789	86.1513	78.287	78.4756	79.2689	107.434	78.847	83.4402	-0.229558	0.536153	0.93863	no	down	83.4402	-0.245816	0.527405	0.948662	no	down	83.4402	0.117297	0.653234	0.998228	no	up	83.4402	-0.0794933	0.783421	0.955443	no	down	83.4402
Als2cl	19	14	14	10	6	15	21	18	17	14	13	16	14.9252	12.2285	7.77001	15.0029	8.8725	21.5997	15.87	14.6788	18.7899	20.5512	15.3478	8.1919	14.4857	0.257888	0.643711	0.955742	no	up	14.4857	0.490978	0.400999	0.918332	no	up	14.4857	-0.207777	0.642031	0.998228	no	down	14.4857	0.367003	0.461726	0.843644	no	up	14.4857
Alyref	12	3	14	6	6	7	9	9	9	7	14	12	9.42645	2.6204	7.77001	9.00174	8.8725	10.0798	6.80142	7.3394	9.94761	10.2756	16.5284	6.14392	8.73394	0.223808	0.722273	0.968848	no	up	8.73394	0.501332	0.444455	0.930542	no	up	8.73394	0.344803	0.512587	0.998228	no	up	8.73394	-0.350841	0.542334	0.880156	no	down	8.73394
Alyref2	8	8	3	3	1	2	4	4	5	2	5	4	6.2843	6.98773	1.665	4.50087	1.47875	2.87996	3.02285	3.26196	5.52645	2.93588	5.90299	2.04797	3.87456	-0.175556	0.794111	0.974739	no	down	3.87456	-0.707915	0.298817	0.863181	no	down	3.87456	-0.111708	0.860859	1	no	down	3.87456	0.985412	0.136913	0.532201	no	up	3.87456
Amacr	269	212	369	145	138	115	270	279	144	138	124	463	211.31	185.175	204.795	217.542	204.068	165.597	204.043	227.521	159.162	202.576	146.394	237.053	197.103	-0.232264	0.482615	0.930478	no	down	197.103	-0.238511	0.493464	0.943156	no	down	197.103	-0.00671478	0.977367	1	no	down	197.103	-0.0716739	0.784482	0.955511	no	down	197.103
Ambp	2245	1784	4514	1767	1412	1077	2001	1969	1166	1036	2095	4084	1763.53	1558.26	2505.27	2651.01	2088	1550.86	1512.18	1605.7	1288.77	1520.79	2473.35	2090.98	1884.06	0.0857258	0.771236	0.974201	no	up	1884.06	-0.0882908	0.77698	0.992001	no	down	1884.06	0.454774	0.0336739	0.502134	no	up	1884.06	-0.525932	0.0268591	0.208175	no	down	1884.06
Ambra1	6	4	13	6	4	3	10	14	13	5	5	12	4.71322	3.49386	7.21501	9.00174	5.915	4.31993	7.55714	11.4168	14.3688	7.33971	5.90299	6.14392	7.28235	-0.929593	0.143234	0.724667	no	down	7.28235	0.183133	0.784764	0.992001	no	up	7.28235	-0.66104	0.211448	0.907353	no	down	7.28235	-0.615598	0.295858	0.734071	no	down	7.28235
Amdhd1	402	398	411	166	173	184	207	151	201	195	102	258	315.786	347.639	228.105	249.048	255.824	264.956	156.433	123.139	222.163	286.249	120.421	132.094	225.155	0.619429	0.117118	0.686605	no	up	225.155	-0.316212	0.445823	0.93079	no	down	225.155	0.0891838	0.763363	0.998228	no	up	225.155	0.412245	0.201422	0.638736	no	up	225.155
Amdhd2	36	28	16	9	8	10	14	32	24	11	13	24	28.2793	24.457	8.88001	13.5026	11.83	14.3998	10.58	26.0957	26.527	16.1474	15.3478	12.2878	17.3612	-0.436748	0.430785	0.914521	no	down	17.3612	-0.724324	0.206378	0.794294	no	down	17.3612	-0.485318	0.257366	0.930914	no	down	17.3612	1.09743	0.0192543	0.167159	no	up	17.3612
Amfr	312	252	344	170	170	150	235	239	190	130	168	514	245.088	220.113	190.92	255.049	251.388	215.997	177.593	194.902	210.005	190.832	198.34	263.165	217.783	0.15213	0.62744	0.953615	no	up	217.783	-0.102589	0.755628	0.990992	no	down	217.783	0.17071	0.449101	0.998228	no	up	217.783	0.00920887	0.970478	0.995695	no	up	217.783
Amica1	1	2	3	0	2	1	2	2	4	3	2	6	0.785537	1.74693	1.665	0	2.9575	1.43998	1.51143	1.63098	4.42116	4.40383	2.3612	3.07196	2.16629	-0.284019	0.667105	0.959733	no	down	2.16629	0.183201	0.781264	0.992001	no	up	2.16629	0.261621	0.703173	0.998228	no	up	2.16629	-0.106678	0.878974	0.981538	no	down	2.16629
Amigo2	7	6	4	7	3	2	2	3	1	5	2	11	5.49876	5.2408	2.22	10.502	4.43625	2.87996	1.51143	2.44647	1.10529	7.33971	2.3612	5.63193	4.26448	0.588128	0.38809	0.899187	no	up	4.26448	-0.46666	0.494722	0.943752	no	down	4.26448	1.03048	0.110942	0.791085	no	up	4.26448	-0.00970747	0.988127	0.999463	no	down	4.26448
Ammecr1l	34	36	54	19	35	19	63	53	40	15	30	60	26.7083	31.4448	29.97	28.5055	51.7563	27.3596	47.61	43.2209	44.2116	22.0191	35.4179	30.7196	34.912	-0.64032	0.165988	0.750481	no	down	34.912	-0.0483506	0.921133	1	no	down	34.912	-0.566427	0.0896393	0.732786	no	down	34.912	-0.289269	0.436514	0.830366	no	down	34.912
Amn1	2	6	3	2	1	2	5	1	2	0	1	5	1.57107	5.2408	1.665	3.00058	1.47875	2.87996	3.77857	0.815489	2.21058	0	1.1806	2.55997	2.19845	0.0947524	0.887292	0.98532	no	up	2.19845	-0.205814	0.758435	0.990992	no	down	2.19845	-0.344761	0.619685	0.998228	no	down	2.19845	0.411308	0.556698	0.885647	no	up	2.19845
Amotl1	15	13	9	3	1	5	17	7	9	3	1	11	11.7831	11.3551	4.995	4.50087	1.47875	7.19989	12.8471	5.70842	9.94761	4.40383	1.1806	5.63193	6.75268	-0.366045	0.570438	0.945584	no	down	6.75268	-0.556372	0.401334	0.918332	no	down	6.75268	-0.985467	0.0848158	0.719484	no	down	6.75268	1.19097	0.0484784	0.304264	no	up	6.75268
Amotl2	17	20	25	6	16	6	26	19	17	9	12	20	13.3541	17.4693	13.875	9.00174	23.66	8.63987	19.6486	15.4943	18.7899	13.2115	14.1672	10.2399	14.7959	-0.770241	0.179762	0.765471	no	down	14.7959	-0.561194	0.347672	0.892842	no	down	14.7959	-0.492505	0.259748	0.932529	no	down	14.7959	-0.000732914	0.998762	1	no	down	14.7959
Ampd2	20	25	48	26	22	24	52	37	38	25	28	40	15.7107	21.8366	26.64	39.0075	32.5325	34.5595	39.2971	30.1731	42.001	36.6986	33.0567	20.4797	30.9994	-0.123274	0.79237	0.974739	no	down	30.9994	0.768954	0.125429	0.709358	no	up	30.9994	-0.324467	0.353418	0.97417	no	down	30.9994	-0.698715	0.0798575	0.405173	no	down	30.9994
Amy1	27	27	22	5	5	10	6	8	5	3	5	15	21.2095	23.5836	12.21	7.50145	7.39375	14.3998	4.53428	6.52391	5.52645	4.40383	5.90299	7.6799	10.0725	1.0578	0.0824954	0.606939	no	up	10.0725	-0.633677	0.296557	0.861975	no	down	10.0725	0.152848	0.770359	0.998228	no	up	10.0725	1.04835	0.0404605	0.272904	no	up	10.0725
Amz1	0	0	7	0	0	0	2	5	1	1	0	0	0	0	3.885	0	0	0	1.51143	4.07745	1.10529	1.46794	0	0	1.00393	-0.758494	0.171387	0.754025	no	down	1.00393	0	1	1	no	up	1.00393	-0.854221	0.194834	0.900732	no	down	1.00393	-0.740806	0.235435	0.677246	no	down	1.00393
Amz2	7	6	14	6	3	5	6	7	6	4	1	12	5.49876	5.2408	7.77001	9.00174	4.43625	7.19989	4.53428	5.70842	6.63174	5.87177	1.1806	6.14392	5.76818	0.209611	0.749443	0.971307	no	up	5.76818	0.242393	0.719785	0.989289	no	up	5.76818	-0.217382	0.710574	0.998228	no	down	5.76818	-0.316176	0.603837	0.898713	no	down	5.76818
Anapc1	4	1	4	1	1	2	5	5	3	2	7	8	3.14215	0.873466	2.22	1.50029	1.47875	2.87996	3.77857	4.07745	3.31587	2.93588	8.26419	4.09595	3.21354	-0.242811	0.71844	0.968093	no	down	3.21354	0.285391	0.677417	0.987518	no	up	3.21354	0.318502	0.621586	0.998228	no	up	3.21354	0.126511	0.854196	0.97452	no	up	3.21354
Anapc13	104	109	132	43	34	43	82	83	41	37	39	138	81.6959	95.2078	73.2601	64.5125	50.2775	61.919	61.9685	67.6856	45.3169	54.3139	46.0433	70.6551	64.4047	0.0814482	0.838348	0.976263	no	up	64.4047	-0.47748	0.249834	0.827702	no	down	64.4047	-0.017547	0.951879	1	no	down	64.4047	0.449891	0.151916	0.557813	no	up	64.4047
Anapc15	9	22	9	3	4	3	8	6	7	11	12	20	7.06983	19.2163	4.995	4.50087	5.915	4.31993	6.04571	4.89294	7.73703	16.1474	14.1672	10.2399	8.77058	-0.136105	0.831783	0.976263	no	down	8.77058	-1.01265	0.118847	0.696319	no	down	8.77058	0.925121	0.0761206	0.69704	no	up	8.77058	1.07676	0.0570229	0.334095	no	up	8.77058
Anapc16	62	66	89	30	23	28	63	74	47	27	28	93	48.7033	57.6488	49.395	45.0087	34.0113	40.3194	47.61	60.3462	51.9486	39.6344	33.0567	47.6154	46.2748	-0.363419	0.387445	0.899187	no	down	46.2748	-0.354415	0.420206	0.920722	no	down	46.2748	-0.369942	0.220374	0.913101	no	down	46.2748	0.271798	0.412274	0.822424	no	up	46.2748
Anapc2	36	28	47	15	13	25	42	30	28	19	19	58	28.2793	24.457	26.085	22.5043	19.2238	35.9994	31.74	24.4647	30.9481	27.8909	22.4314	29.6956	26.9766	0.247627	0.591194	0.952161	no	up	26.9766	0.372709	0.441704	0.92924	no	up	26.9766	-0.101059	0.77097	0.998228	no	down	26.9766	0.182643	0.637599	0.908214	no	up	26.9766
Anapc4	12	9	7	11	7	10	24	11	5	7	13	8	9.42645	7.86119	3.885	16.5032	10.3513	14.3998	18.1371	8.97038	5.52645	10.2756	15.3478	4.09595	10.3983	0.203956	0.746756	0.971307	no	up	10.3983	0.476914	0.467603	0.934337	no	up	10.3983	-0.188217	0.728493	0.998228	no	down	10.3983	-0.104097	0.858183	0.975814	no	down	10.3983
Anapc5	60	44	87	24	21	46	53	48	42	33	66	87	47.1322	38.4325	48.285	36.007	31.0538	66.239	40.0528	39.1435	46.4222	48.4421	77.9195	44.5434	46.9727	0.587583	0.164603	0.748993	no	up	46.9727	0.548225	0.217015	0.804043	no	up	46.9727	0.412311	0.190705	0.898345	no	up	46.9727	0.117321	0.739796	0.940928	no	up	46.9727
Anapc7	27	28	23	12	13	14	26	21	22	20	34	34	21.2095	24.457	12.765	18.0035	19.2238	20.1597	19.6486	17.1253	24.3164	29.3588	40.1403	17.4078	21.9846	0.00800766	0.987855	1	no	up	21.9846	-0.146611	0.788536	0.99236	no	down	21.9846	0.437516	0.266195	0.93749	no	up	21.9846	0.444156	0.313667	0.751109	no	up	21.9846
Ang	452	485	842	475	396	252	313	594	439	201	534	1227	355.063	423.631	467.31	712.638	585.585	362.874	236.538	484.401	485.222	295.056	630.439	628.216	472.248	-0.113457	0.777724	0.974601	no	down	472.248	-0.0748998	0.8597	0.99732	no	down	472.248	0.352536	0.238968	0.925941	no	up	472.248	-0.561274	0.0892116	0.432171	no	down	472.248
Angel1	4	3	2	1	4	6	3	1	2	3	2	6	3.14215	2.6204	1.11	1.50029	5.915	8.63987	2.26714	0.815489	2.21058	4.40383	2.3612	3.07196	3.17149	1.20255	0.0807909	0.603702	no	up	3.17149	0.758173	0.274512	0.843494	no	up	3.17149	0.53965	0.420584	0.99709	no	up	3.17149	0.10854	0.874088	0.981174	no	up	3.17149
Angel2	22	15	38	10	7	6	23	21	14	14	7	46	17.2818	13.102	21.09	15.0029	10.3513	8.63987	17.3814	17.1253	15.4741	20.5512	8.26419	23.5517	15.6513	-0.639192	0.270531	0.843029	no	down	15.6513	-0.518687	0.38964	0.912932	no	down	15.6513	0.0865428	0.843363	1	no	up	15.6513	-0.0728249	0.879669	0.981661	no	down	15.6513
Angptl2	17	6	16	0	3	10	3	6	2	5	1	0	13.3541	5.2408	8.88001	0	4.43625	14.3998	2.26714	4.89294	2.21058	7.33971	1.1806	0	5.35016	1.18335	0.0846115	0.611681	no	up	5.35016	0.178519	0.796513	0.992799	no	up	5.35016	-0.20176	0.762655	0.998228	no	down	5.35016	0.603862	0.36994	0.7957	no	up	5.35016
Apon	148	176	417	131	141	47	96	125	99	72	133	488	116.26	153.73	231.435	196.538	208.504	67.6789	72.5485	101.936	109.424	105.692	157.02	249.853	147.552	-0.364882	0.369726	0.893775	no	down	147.552	-0.855645	0.0439512	0.459648	no	down	147.552	0.836203	0.00385086	0.162054	no	up	147.552	-0.630086	0.0459839	0.295929	no	down	147.552
C8a	463	434	508	158	130	100	149	78	60	73	135	320	363.704	379.084	281.94	237.046	192.238	143.998	112.601	63.6082	66.3174	107.16	159.381	163.838	189.243	0.810058	0.0280895	0.399784	no	up	189.243	-1.28274	0.000768788	0.0338232	yes	down	189.243	0.795691	0.00337923	0.148671	no	up	189.243	0.602019	0.0359484	0.252741	no	up	544.684
Angptl6	19	28	5	4	5	10	4	1	4	4	2	4	14.9252	24.457	2.775	6.00116	7.39375	14.3998	3.02285	0.815489	4.42116	5.87177	2.3612	2.04797	7.37437	1.6181	0.0144534	0.275041	no	up	7.37437	-0.570493	0.383075	0.908187	no	down	7.37437	0.161824	0.791157	0.998228	no	up	7.37437	1.54953	0.0088953	0.0952355	no	up	7.37437
Ank	34	26	46	13	6	12	8	10	9	6	10	21	26.7083	22.7101	25.53	19.5038	8.8725	17.2797	6.04571	8.15489	9.94761	8.80765	11.806	10.7519	14.6765	0.92661	0.107669	0.667889	no	up	14.6765	-0.487064	0.400314	0.918332	no	down	14.6765	0.34784	0.462845	0.998228	no	up	14.6765	0.336923	0.470171	0.848641	no	up	14.6765
Ankfy1	32	27	58	35	38	20	59	54	53	21	30	66	25.1372	23.5836	32.19	52.5101	56.1925	28.7996	44.5871	44.0364	58.5804	30.8268	35.4179	33.7916	38.8044	-0.681218	0.132237	0.705038	no	down	38.8044	0.247557	0.608043	0.974086	no	up	38.8044	-0.51623	0.110101	0.789888	no	down	38.8044	-0.836733	0.0220282	0.18192	no	down	38.8044
Ankhd1	3	1	5	5	6	2	6	2	2	3	0	7	2.35661	0.873466	2.775	7.50145	8.8725	2.87996	4.53428	1.63098	2.21058	4.40383	0	3.58396	3.46855	0.0449786	0.946956	0.996684	no	up	3.46855	0.427367	0.532507	0.952312	no	up	3.46855	-0.0384222	0.954154	1	no	down	3.46855	-1.14095	0.0938623	0.441566	no	down	3.46855
Ankib1	15	14	25	8	10	14	20	8	17	4	6	26	11.7831	12.2285	13.875	12.0023	14.7875	20.1597	15.1143	6.52391	18.7899	5.87177	7.08359	13.3118	12.6276	0.411677	0.476589	0.930478	no	up	12.6276	0.535515	0.375323	0.905548	no	up	12.6276	-0.436033	0.364412	0.977675	no	down	12.6276	-0.149839	0.769442	0.949927	no	down	12.6276
Ankle2	6	9	3	5	2	4	3	6	3	0	2	8	4.71322	7.86119	1.665	7.50145	2.9575	5.75991	2.26714	4.89294	3.31587	0	2.3612	4.09595	3.94928	0.363645	0.592639	0.952297	no	up	3.94928	-0.197334	0.774218	0.992001	no	down	3.94928	-0.314383	0.631179	0.998228	no	down	3.94928	0.495978	0.456017	0.841827	no	up	3.94928
Ankmy2	6	8	5	3	2	2	2	8	4	5	1	8	4.71322	6.98773	2.775	4.50087	2.9575	2.87996	1.51143	6.52391	4.42116	7.33971	1.1806	4.09595	4.15725	-0.195896	0.770864	0.974201	no	down	4.15725	-0.530705	0.437238	0.926764	no	down	4.15725	-0.00513385	0.993537	1	no	down	4.15725	0.548755	0.405279	0.816718	no	up	4.15725
Ankra2	23	19	45	13	17	14	25	17	19	7	26	25	18.0674	16.5959	24.975	19.5038	25.1388	20.1597	18.8928	13.8633	21.0005	10.2756	30.6956	12.7998	19.3307	0.147139	0.785457	0.974601	no	up	19.3307	0.176902	0.753849	0.990992	no	up	19.3307	-0.010179	0.980698	1	no	down	19.3307	-0.383118	0.39737	0.811934	no	down	19.3307
Ankrd10	11	6	24	3	1	8	21	11	11	7	13	21	8.64091	5.2408	13.32	4.50087	1.47875	11.5198	15.87	8.97038	12.1582	10.2756	15.3478	10.7519	9.83958	-0.144765	0.815943	0.975537	no	down	9.83958	0.507211	0.436722	0.926764	no	up	9.83958	-0.0313683	0.951542	1	no	down	9.83958	-0.0327843	0.954732	0.992322	no	down	9.83958
Ankrd12	1	6	5	3	0	1	4	6	5	1	2	4	0.785537	5.2408	2.775	4.50087	0	1.43998	3.02285	4.89294	5.52645	1.46794	2.3612	2.04797	2.83846	-0.720116	0.279398	0.846257	no	down	2.83846	-0.307431	0.647972	0.98349	no	down	2.83846	-0.751348	0.265582	0.936114	no	down	2.83846	0.153087	0.824987	0.967884	no	up	2.83846
Ankrd13a	28	18	47	10	34	26	26	29	31	21	23	55	21.995	15.7224	26.085	15.0029	50.2775	37.4394	19.6486	23.6492	34.264	30.8268	27.1538	28.1596	27.5187	0.443011	0.377809	0.89788	no	up	27.5187	0.818666	0.123138	0.703155	no	up	27.5187	0.14898	0.701223	0.998228	no	up	27.5187	-0.591224	0.170129	0.594253	no	down	27.5187
Ankrd13b	0	1	2	3	0	5	3	5	6	3	3	4	0	0.873466	1.11	4.50087	0	7.19989	2.26714	4.07745	6.63174	4.40383	3.54179	2.04797	3.05451	0.170891	0.801893	0.974739	no	up	3.05451	1.54126	0.0253796	0.35653	no	up	3.05451	-0.296681	0.656726	0.998228	no	down	3.05451	-0.561362	0.42097	0.824889	no	down	3.05451
Ankrd13c	4	7	6	11	5	6	13	10	3	1	4	19	3.14215	6.11426	3.33	16.5032	7.39375	8.63987	9.82428	8.15489	3.31587	1.46794	4.72239	9.72788	6.86137	0.103725	0.875392	0.982655	no	up	6.86137	0.548161	0.422903	0.92191	no	up	6.86137	-0.239196	0.688058	0.998228	no	down	6.86137	-0.62549	0.319325	0.755564	no	down	6.86137
Ankrd16	13	4	18	6	3	3	8	11	14	5	6	12	10.212	3.49386	9.99001	9.00174	4.43625	4.31993	6.04571	8.97038	15.4741	7.33971	7.08359	6.14392	7.70926	-0.734367	0.252359	0.832793	no	down	7.70926	-0.303874	0.648307	0.983766	no	down	7.70926	-0.460944	0.396696	0.989593	no	down	7.70926	-0.176361	0.762725	0.948398	no	down	7.70926
Ankrd17	10	4	11	0	3	5	5	6	4	6	2	10	7.85537	3.49386	6.105	0	4.43625	7.19989	3.77857	4.89294	4.42116	8.80765	2.3612	5.11994	4.87265	0.40306	0.549073	0.940948	no	up	4.87265	0.127266	0.852787	0.996958	no	up	4.87265	0.208141	0.736379	0.998228	no	up	4.87265	0.385688	0.55207	0.883432	no	up	4.87265
Ankrd24	4	1	6	2	2	2	1	2	0	2	2	6	3.14215	0.873466	3.33	3.00058	2.9575	2.87996	0.755714	1.63098	0	2.93588	2.3612	3.07196	2.24495	0.800673	0.234083	0.820757	no	up	2.24495	0.174409	0.795437	0.992799	no	up	2.24495	0.909054	0.189282	0.898137	no	up	2.24495	-0.377156	0.5878	0.897056	no	down	2.24495
Ankrd27	14	17	24	8	7	18	29	21	9	10	13	25	10.9975	14.8489	13.32	12.0023	10.3513	25.9196	21.9157	17.1253	9.94761	14.6794	15.3478	12.7998	14.9379	0.46592	0.387078	0.899187	no	up	14.9379	0.780321	0.169294	0.752936	no	up	14.9379	-0.208832	0.628744	0.998228	no	down	14.9379	0.0888233	0.853533	0.97452	no	up	14.9379
Ankrd28	2	6	6	0	0	1	5	4	4	0	0	3	1.57107	5.2408	3.33	0	0	1.43998	3.77857	3.26196	4.42116	0	0	1.53598	2.04829	-0.66715	0.306005	0.853599	no	down	2.04829	-0.484029	0.455237	0.931466	no	down	2.04829	-1.20607	0.0848094	0.719484	no	down	2.04829	0.610955	0.383689	0.807389	no	up	2.04829
Ankrd32	2	3	8	1	0	1	1	1	0	2	0	1	1.57107	2.6204	4.44	1.50029	0	1.43998	0.755714	0.815489	0	2.93588	0	0.511994	1.38257	0.483232	0.435759	0.91582	no	up	1.38257	-0.239802	0.695799	0.989289	no	down	1.38257	0.294232	0.672095	0.998228	no	up	1.38257	-0.110357	0.873227	0.981174	no	down	1.38257
Ankrd33b	28	18	11	8	4	5	12	4	10	7	2	15	21.995	15.7224	6.105	12.0023	5.915	7.19989	9.06856	3.26196	11.0529	10.2756	2.3612	7.6799	9.38665	0.0108126	0.986404	1	no	up	9.38665	-1.04368	0.105203	0.671195	no	down	9.38665	-0.145474	0.787649	0.998228	no	down	9.38665	1.04112	0.060818	0.350183	no	up	9.38665
Ankrd37	1	9	1	1	0	0	0	4	0	0	0	4	0.785537	7.86119	0.555	1.50029	0	0	0	3.26196	0	0	0	2.04797	1.33433	-0.17953	0.758123	0.973431	no	down	1.33433	-0.981849	0.0854579	0.619122	no	down	1.33433	-0.136636	0.840546	1	no	down	1.33433	1.01898	0.125023	0.508632	no	up	1.33433
Ankrd39	11	9	19	5	2	4	14	12	13	9	14	24	8.64091	7.86119	10.545	7.50145	2.9575	5.75991	10.58	9.78587	14.3688	13.2115	16.5284	12.2878	10.0024	-0.642738	0.296438	0.850713	no	down	10.0024	-0.245276	0.702418	0.989289	no	down	10.0024	0.240318	0.617121	0.998228	no	up	10.0024	0.114523	0.833721	0.96852	no	up	10.0024
Ankrd40	38	23	59	23	24	23	40	55	36	34	33	45	29.8504	20.0897	32.745	34.5067	35.49	33.1195	30.2285	44.8519	39.7904	49.91	38.9597	23.0397	34.3818	-0.193415	0.681639	0.963334	no	down	34.3818	0.361532	0.469059	0.935542	no	up	34.3818	-0.0783456	0.821629	1	no	down	34.3818	-0.401484	0.305897	0.742979	no	down	34.3818
Ankrd46	53	33	33	27	8	22	25	16	9	6	13	45	41.6335	28.8244	18.315	40.5078	11.83	31.6795	18.8928	13.0478	9.94761	8.80765	15.3478	23.0397	21.8228	0.955279	0.0824019	0.606939	no	up	21.8228	-0.198619	0.724064	0.989289	no	down	21.8228	0.195141	0.663027	0.998228	no	up	21.8228	0.528672	0.25203	0.694494	no	up	21.8228
Ankrd54	11	12	15	4	10	2	5	7	16	4	11	12	8.64091	10.4816	8.32501	6.00116	14.7875	2.87996	3.77857	5.70842	17.6846	5.87177	12.9866	6.14392	8.6075	-0.728483	0.260734	0.83814	no	down	8.6075	-0.817324	0.219681	0.805736	no	down	8.6075	-0.0739061	0.893204	1	no	down	8.6075	-0.0166571	0.977152	0.996718	no	down	8.6075
Ankrd9	5	3	10	1	2	3	2	5	9	3	3	8	3.92769	2.6204	5.55	1.50029	2.9575	4.31993	1.51143	4.07745	9.94761	4.40383	3.54179	4.09595	4.03782	-0.183098	0.785869	0.974601	no	down	4.03782	0.217199	0.752811	0.990992	no	up	4.03782	-0.226874	0.721505	0.998228	no	down	4.03782	-0.0799878	0.904823	0.985015	no	down	4.03782
Anks1	26	7	22	7	6	6	17	16	9	10	11	33	20.424	6.11426	12.21	10.502	8.8725	8.63987	12.8471	13.0478	9.94761	14.6794	12.9866	16.8958	12.2639	-0.29238	0.625707	0.953615	no	down	12.2639	-0.420002	0.497821	0.944113	no	down	12.2639	0.281236	0.548817	0.998228	no	up	12.2639	0.266528	0.603799	0.898713	no	up	12.2639
Anks3	11	14	21	11	11	2	20	18	19	9	12	22	8.64091	12.2285	11.655	16.5032	16.2663	2.87996	15.1143	14.6788	21.0005	13.2115	14.1672	11.2639	13.1342	-1.48358	0.0136258	0.266433	no	down	13.1342	-0.86941	0.166254	0.750817	no	down	13.1342	-0.364222	0.40678	0.994425	no	down	13.1342	-0.410877	0.399969	0.811935	no	down	13.1342
Anks4b	34	18	31	10	24	6	25	43	25	12	22	32	26.7083	15.7224	17.205	15.0029	35.49	8.63987	18.8928	35.066	27.6323	17.6153	25.9732	16.3838	21.6943	-1.18883	0.0340411	0.429912	no	down	21.6943	-0.86394	0.13932	0.727511	no	down	21.6943	-0.417649	0.309046	0.956001	no	down	21.6943	-0.0502439	0.911135	0.985015	no	down	21.6943
Ankzf1	11	11	19	1	10	3	22	20	16	10	14	15	8.64091	9.60813	10.545	1.50029	14.7875	4.31993	16.6257	16.3098	17.6846	14.6794	16.5284	7.6799	11.5758	-1.26388	0.0402751	0.459156	no	down	11.5758	-0.501953	0.436518	0.926764	no	down	11.5758	-0.385836	0.422946	0.998228	no	down	11.5758	-0.000609259	0.999104	1	no	down	11.5758
Ano1	3	2	4	0	0	7	2	1	0	1	1	1	2.35661	1.74693	2.22	0	0	10.0798	1.51143	0.815489	0	1.46794	1.1806	0.511994	1.82424	1.52694	0.0228528	0.354448	no	up	1.82424	0.94139	0.15795	0.746847	no	up	1.82424	0.0972636	0.889772	1	no	up	1.82424	0.469662	0.501643	0.86295	no	up	1.82424
Ano10	12	6	15	8	7	13	12	16	15	15	15	21	9.42645	5.2408	8.32501	12.0023	10.3513	18.7197	9.06856	13.0478	16.5794	22.0191	17.709	10.7519	12.7701	0.378695	0.509884	0.935282	no	up	12.7701	1.00919	0.0978292	0.652745	no	up	12.7701	0.305927	0.504731	0.998228	no	up	12.7701	-0.325385	0.536222	0.877743	no	down	12.7701
Ano6	11	13	26	5	5	8	39	20	18	13	14	29	8.64091	11.3551	14.43	7.50145	7.39375	11.5198	29.4728	16.3098	19.8952	19.0832	16.5284	14.8478	14.7482	-0.783826	0.167457	0.750939	no	down	14.7482	0.212276	0.724833	0.989289	no	up	14.7482	-0.371078	0.38831	0.986598	no	down	14.7482	-0.0422052	0.932981	0.989733	no	down	14.7482
Ano8	4	0	5	4	2	1	4	3	5	1	4	10	3.14215	0	2.775	6.00116	2.9575	1.43998	3.02285	2.44647	5.52645	1.46794	4.72239	5.11994	3.21849	-0.465991	0.485764	0.931082	no	down	3.21849	0.164649	0.80825	0.993656	no	up	3.21849	0.100604	0.878759	1	no	up	3.21849	-0.671209	0.328028	0.764029	no	down	3.21849
Anp32a	59	44	82	35	31	29	64	44	20	30	45	63	46.3467	38.4325	45.51	52.5101	45.8413	41.7594	48.3657	35.8815	22.1058	44.0383	53.1269	32.2556	42.1811	0.205112	0.648829	0.957334	no	up	42.1811	-0.0208961	0.964515	1	no	down	42.1811	0.225964	0.497464	0.998228	no	up	42.1811	-0.160753	0.656495	0.917145	no	down	42.1811
Anp32b	55	40	80	26	24	29	65	43	38	35	38	88	43.2045	34.9386	44.4	39.0075	35.49	41.7594	49.1214	35.066	42.001	51.378	44.8627	45.0554	42.1904	-0.0109774	0.979178	1	no	down	42.1904	0.0874785	0.842916	0.996282	no	up	42.1904	0.146218	0.627674	0.998228	no	up	42.1904	-0.0327271	0.922772	0.986624	no	down	42.1904
Anp32e	5	6	11	1	3	5	2	5	2	3	4	5	3.92769	5.2408	6.105	1.50029	4.43625	7.19989	1.51143	4.07745	2.21058	4.40383	4.72239	2.55997	3.9913	0.836394	0.219391	0.809687	no	up	3.9913	0.288192	0.675772	0.987506	no	up	3.9913	0.347641	0.587785	0.998228	no	up	3.9913	0.0520775	0.936648	0.990112	no	up	3.9913
Anpep	51	34	64	30	31	10	62	46	48	31	42	113	40.0624	29.6978	35.52	45.0087	45.8413	14.3998	46.8542	37.5125	53.0539	45.5062	49.5851	57.8553	41.7414	-1.33073	0.00509496	0.145042	no	down	41.7414	-0.966921	0.0510071	0.493086	no	down	41.7414	0.167979	0.580738	0.998228	no	up	41.7414	-0.231789	0.502637	0.86295	no	down	41.7414
Antxr2	27	32	60	23	10	28	32	27	20	18	26	81	21.2095	27.9509	33.3	34.5067	14.7875	40.3194	24.1828	22.0182	22.1058	26.423	30.6956	41.4715	28.2476	0.704307	0.142245	0.724243	no	up	28.2476	0.599937	0.232045	0.817012	no	up	28.2476	0.517473	0.157759	0.865106	no	up	28.2476	-0.173887	0.666822	0.919798	no	down	28.2476
C8b	400	357	678	233	185	74	184	145	87	93	175	386	314.215	311.827	376.29	349.568	273.569	106.558	139.051	118.246	96.1602	136.519	206.605	197.63	218.853	-0.0885181	0.796666	0.974739	no	down	218.853	-1.44161	5.22437e-05	0.00407796	yes	down	218.853	0.596439	0.0136721	0.326745	no	up	218.853	-0.100571	0.696979	0.930475	no	down	106.573
Anxa3	3	5	5	2	2	5	2	6	5	4	1	5	2.35661	4.36733	2.775	3.00058	2.9575	7.19989	1.51143	4.89294	5.52645	5.87177	1.1806	2.55997	3.68334	0.396527	0.559234	0.943945	no	up	3.68334	0.538001	0.437188	0.926764	no	up	3.68334	-0.243625	0.706541	0.998228	no	down	3.68334	0.145128	0.829382	0.96852	no	up	3.68334
Anxa4	21	17	22	6	6	21	23	21	14	13	7	24	16.4963	14.8489	12.21	9.00174	8.8725	30.2395	17.3814	17.1253	15.4741	19.0832	8.26419	12.2878	15.1071	0.641695	0.226332	0.814906	no	up	15.1071	0.723263	0.193245	0.783742	no	up	15.1071	-0.329586	0.444245	0.998228	no	down	15.1071	0.521355	0.274293	0.718937	no	up	15.1071
Cyp2c44	418	436	211	42	48	99	68	52	27	42	17	65	328.355	380.831	117.105	63.0122	70.98	142.558	51.3885	42.4054	29.8428	61.6536	20.0702	33.2796	111.79	1.6152	0.000169187	0.0121301	yes	up	111.79	-1.27044	0.00391913	0.107765	no	down	111.79	-0.132649	0.69681	0.998228	no	down	111.79	1.91465	3.19248e-08	2.575e-06	yes	up	79.4315
Anxa6	68	54	100	50	27	50	60	79	53	57	76	156	53.4165	47.1672	55.5	75.0145	39.9263	71.9989	45.3428	64.4236	58.5804	83.6727	89.7255	79.871	63.7199	0.330383	0.398011	0.900713	no	up	63.7199	0.470717	0.253484	0.829716	no	up	63.7199	0.564514	0.0455703	0.566207	no	up	63.7199	-0.157468	0.622722	0.904352	no	down	63.7199
Anxa7	97	80	118	53	35	63	94	105	66	44	58	178	76.1971	69.8773	65.4901	79.5154	51.7563	90.7186	71.0371	85.6264	72.9492	64.5895	68.4747	91.1349	73.9472	0.215828	0.558527	0.943123	no	up	73.9472	0.280208	0.470658	0.936306	no	up	73.9472	-0.013546	0.959823	1	no	down	73.9472	0.150795	0.615597	0.901936	no	up	73.9472
Aoc2	1	0	1	1	0	1	5	0	3	3	3	6	0.785537	0	0.555	1.50029	0	1.43998	3.77857	0	3.31587	4.40383	3.54179	3.07196	1.86607	-0.358725	0.578119	0.948248	no	down	1.86607	0.530314	0.400787	0.918332	no	up	1.86607	0.392014	0.574624	0.998228	no	up	1.86607	-0.0665962	0.923243	0.986624	no	down	1.86607
Aox1	46	47	49	22	29	34	53	32	22	16	30	101	36.1347	41.0529	27.195	33.0064	42.8838	48.9592	40.0528	26.0957	24.3164	23.4871	35.4179	51.7114	35.8594	0.595942	0.200674	0.795439	no	up	35.8594	0.277225	0.567884	0.960876	no	up	35.8594	0.302921	0.392978	0.989593	no	up	35.8594	0.178329	0.64502	0.912475	no	up	35.8594
Bnip3	174	136	89	31	24	32	55	64	14	25	31	141	136.683	118.791	49.395	46.509	35.49	46.0793	41.5642	52.1913	15.4741	36.6986	36.5985	72.1911	57.3055	0.328202	0.492938	0.933572	no	up	57.3055	-1.31437	0.00763502	0.168205	no	down	57.3055	0.398553	0.271017	0.940101	no	up	57.3055	1.40239	0.000278813	0.00659811	yes	up	57.3055
Ap1ar	5	3	2	4	1	3	11	5	3	1	4	13	3.92769	2.6204	1.11	6.00116	1.47875	4.31993	8.31285	4.07745	3.31587	1.46794	4.72239	6.65592	4.00086	-0.265444	0.693656	0.964243	no	down	4.00086	0.20895	0.76189	0.990992	no	up	4.00086	-0.159815	0.801537	0.999278	no	down	4.00086	0.234613	0.728432	0.938264	no	up	4.00086
Ap1b1	110	93	158	80	69	71	108	150	123	72	144	236	86.4091	81.2323	87.6901	120.023	102.034	102.238	81.6171	122.323	135.951	105.692	170.006	120.83	109.671	-0.133353	0.721315	0.968848	no	down	109.671	0.272312	0.490993	0.941054	no	up	109.671	0.218887	0.415376	0.996388	no	up	109.671	-0.270939	0.371384	0.79608	no	down	109.671
Ap1g1	45	38	45	18	13	15	26	24	14	8	11	37	35.3492	33.1917	24.975	27.0052	19.2238	21.5997	19.6486	19.5717	15.4741	11.7435	12.9866	18.9438	21.6427	0.217785	0.668035	0.959758	no	up	21.6427	-0.600521	0.247833	0.825532	no	down	21.6427	-0.2477	0.528215	0.998228	no	down	21.6427	0.469888	0.241181	0.684772	no	up	21.6427
Ap1g2	14	3	19	5	6	8	5	13	8	9	7	16	10.9975	2.6204	10.545	7.50145	8.8725	11.5198	3.77857	10.6014	8.84232	13.2115	8.26419	8.1919	8.74554	0.394589	0.53172	0.93863	no	up	8.74554	0.495954	0.448479	0.930934	no	up	8.74554	0.273614	0.608691	0.998228	no	up	8.74554	-0.312454	0.586816	0.896431	no	down	8.74554
Ap1m1	48	41	85	35	35	32	52	58	57	28	43	76	37.7058	35.8121	47.175	52.5101	51.7563	46.0793	39.2971	47.2984	63.0015	41.1024	50.7657	38.9115	45.9513	-0.100766	0.808185	0.974775	no	down	45.9513	0.298966	0.495924	0.944113	no	up	45.9513	-0.182553	0.543744	0.998228	no	down	45.9513	-0.419604	0.210795	0.649153	no	down	45.9513
Ap1s1	49	50	99	42	51	55	132	115	82	57	94	147	38.4913	43.6733	54.945	63.0122	75.4163	79.1988	99.7542	93.7813	90.6338	83.6727	110.976	75.2631	75.7348	-0.263495	0.473467	0.927549	no	down	75.7348	0.881031	0.0262287	0.365278	no	up	75.7348	-0.0834035	0.749383	0.998228	no	down	75.7348	-0.590171	0.0557945	0.329502	no	down	75.7348
Ap2a1	25	14	12	8	6	10	9	13	16	9	19	19	19.6384	12.2285	6.66001	12.0023	8.8725	14.3998	6.80142	10.6014	17.6846	13.2115	22.4314	9.72788	12.855	0.249512	0.674093	0.961232	no	up	12.855	-0.155147	0.799657	0.993467	no	down	12.855	0.316549	0.507913	0.998228	no	up	12.855	0.715776	0.170366	0.594652	no	up	12.855
Ap2a2	41	52	113	48	22	32	76	52	62	50	62	93	32.207	45.4202	62.715	72.0139	32.5325	46.0793	57.4342	42.4054	68.528	73.3971	73.1971	47.6154	54.4621	-0.243188	0.58523	0.949607	no	down	54.4621	0.242977	0.605913	0.973222	no	up	54.4621	0.181173	0.575868	0.998228	no	up	54.4621	-0.493301	0.17605	0.60169	no	down	54.4621
Ap2b1	22	18	24	10	10	12	20	19	15	10	21	26	17.2818	15.7224	13.32	15.0029	14.7875	17.2797	15.1143	15.4943	16.5794	14.6794	24.7926	13.3118	16.1138	0.107698	0.842407	0.976786	no	up	16.1138	0.0422484	0.940222	1	no	up	16.1138	0.124522	0.764512	0.998228	no	up	16.1138	0.191261	0.675813	0.923487	no	up	16.1138
Ap2m1	112	88	137	59	62	63	113	101	87	66	68	152	87.9802	76.865	76.0351	88.5171	91.6825	90.7186	85.3956	82.3644	96.1602	96.8842	80.2807	77.823	85.8922	0.0408377	0.906021	0.988321	no	up	85.8922	0.126735	0.72776	0.989486	no	up	85.8922	-0.0559921	0.821023	1	no	down	85.8922	-0.0356588	0.896876	0.984522	no	down	85.8922
Ap2s1	91	78	150	30	37	48	91	124	98	67	95	184	71.4839	68.1303	83.2501	45.0087	54.7138	69.1189	68.7699	101.121	108.318	98.3521	112.157	94.2068	81.2192	-0.38542	0.327977	0.869857	no	down	81.2192	-0.0015579	0.99701	1	no	down	81.2192	0.127761	0.648554	0.998228	no	up	81.2192	0.151122	0.636051	0.907539	no	up	81.2192
Ap3b1	38	41	46	18	16	21	25	29	21	22	8	47	29.8504	35.8121	25.53	27.0052	23.66	30.2395	18.8928	23.6492	23.2111	32.2947	9.44479	24.0637	25.3045	0.399867	0.424101	0.911586	no	up	25.3045	-0.130327	0.801022	0.993467	no	down	25.3045	0.000173929	0.999641	1	no	up	25.3045	0.330339	0.42103	0.824889	no	up	25.3045
Ap3d1	67	56	121	37	59	32	94	80	71	42	69	120	52.631	48.9141	67.1551	55.5107	87.2463	46.0793	71.0371	65.2391	78.4756	61.6536	81.4613	61.4392	64.7369	-0.568352	0.150272	0.733031	no	down	64.7369	-0.101334	0.80801	0.993583	no	down	64.7369	-0.0702263	0.797257	0.999165	no	down	64.7369	-0.434093	0.158706	0.571897	no	down	64.7369
Ap3m1	42	37	19	12	12	15	27	24	23	12	8	41	32.9926	32.3182	10.545	18.0035	17.745	21.5997	20.4043	19.5717	25.4217	17.6153	9.44479	20.9917	20.5545	-0.0161405	0.975281	1	no	down	20.5545	-0.541878	0.313318	0.871439	no	down	20.5545	-0.358507	0.373169	0.981874	no	down	20.5545	1.02361	0.0182815	0.161891	no	up	20.5545
Ap3s2	9	10	7	5	2	7	4	4	5	3	8	10	7.06983	8.73466	3.885	7.50145	2.9575	10.0798	3.02285	3.26196	5.52645	4.40383	9.44479	5.11994	5.91734	0.91043	0.166624	0.750616	no	up	5.91734	0.131491	0.843666	0.996282	no	up	5.91734	0.532212	0.362057	0.977165	no	up	5.91734	0.575274	0.34421	0.773355	no	up	5.91734
Ap4b1	7	10	13	4	3	3	9	9	5	1	2	16	5.49876	8.73466	7.21501	6.00116	4.43625	4.31993	6.80142	7.3394	5.52645	1.46794	2.3612	8.1919	5.65784	-0.339757	0.606595	0.953295	no	down	5.65784	-0.40155	0.553021	0.95819	no	down	5.65784	-0.40278	0.496167	0.998228	no	down	5.65784	0.160091	0.795349	0.959505	no	up	5.65784
Ap4e1	4	2	7	3	2	7	7	7	5	3	6	10	3.14215	1.74693	3.885	4.50087	2.9575	10.0798	5.28999	5.70842	5.52645	4.40383	7.08359	5.11994	4.95371	0.450647	0.493263	0.933572	no	up	4.95371	1.20471	0.0795353	0.598353	no	up	4.95371	0.00258229	0.996485	1	no	up	4.95371	-0.352836	0.584041	0.895529	no	down	4.95371
Ap4m1	1	1	8	2	2	3	2	3	2	1	2	3	0.785537	0.873466	4.44	3.00058	2.9575	4.31993	1.51143	2.44647	2.21058	1.46794	2.3612	1.53598	2.32588	0.43159	0.524662	0.938149	no	up	2.32588	0.945562	0.164714	0.750817	no	up	2.32588	-0.120268	0.860875	1	no	down	2.32588	-1.0421	0.133006	0.524383	no	down	2.32588
Ap4s1	21	38	41	13	13	10	25	25	15	8	10	38	16.4963	33.1917	22.755	19.5038	19.2238	14.3998	18.8928	20.3872	16.5794	11.7435	11.806	19.4558	18.7029	-0.26839	0.62219	0.953615	no	down	18.7029	-0.622927	0.267925	0.840242	no	down	18.7029	-0.289861	0.486847	0.998228	no	down	18.7029	0.219025	0.617724	0.902074	no	up	18.7029
Ap5b1	3	2	3	4	0	2	8	4	7	1	3	4	2.35661	1.74693	1.665	6.00116	0	2.87996	6.04571	3.26196	7.73703	1.46794	3.54179	2.04797	3.22934	-0.680996	0.310031	0.857717	no	down	3.22934	0.264237	0.699311	0.989289	no	up	3.22934	-0.876798	0.184204	0.890463	no	down	3.22934	-0.0951507	0.890194	0.983695	no	down	3.22934
Ap5m1	5	6	10	3	2	0	2	3	0	2	1	6	3.92769	5.2408	5.55	4.50087	2.9575	0	1.51143	2.44647	0	2.93588	1.1806	3.07196	2.77693	-0.038595	0.953466	0.998804	no	down	2.77693	-1.05275	0.112042	0.680815	no	down	2.77693	0.467944	0.493288	0.998228	no	up	2.77693	-0.0362079	0.957604	0.992322	no	down	2.77693
Ap5s1	28	26	39	12	25	16	35	16	13	8	25	43	21.995	22.7101	21.645	18.0035	36.9688	23.0396	26.45	13.0478	14.3688	11.7435	29.515	22.0157	21.7919	0.298819	0.576981	0.947988	no	up	21.7919	0.0282431	0.959481	1	no	up	21.7919	0.214544	0.606293	0.998228	no	up	21.7919	-0.158288	0.722428	0.937183	no	down	21.7919
Ap5z1	4	7	12	7	6	4	12	22	11	4	8	28	3.14215	6.11426	6.66001	10.502	8.8725	5.75991	9.06856	17.9408	12.1582	5.87177	9.44479	14.3358	9.1559	-0.847151	0.174951	0.760373	no	down	9.1559	0.339987	0.607545	0.974086	no	up	9.1559	-0.284776	0.572012	0.998228	no	down	9.1559	-0.63993	0.266048	0.707828	no	down	9.1559
Apaf1	3	2	6	4	2	1	13	4	3	6	3	4	2.35661	1.74693	3.33	6.00116	2.9575	1.43998	9.82428	3.26196	3.31587	8.80765	3.54179	2.04797	4.05264	-0.84627	0.203877	0.797748	no	down	4.05264	0.068252	0.92048	1	no	up	4.05264	-0.261023	0.680735	0.998228	no	down	4.05264	-0.550745	0.413885	0.823073	no	down	4.05264
Apba3	36	27	37	23	20	10	21	23	27	18	34	58	28.2793	23.5836	20.535	34.5067	29.575	14.3998	15.87	18.7563	29.8428	26.423	40.1403	29.6956	25.9673	-0.368087	0.481004	0.930478	no	down	25.9673	-0.63732	0.237876	0.821814	no	down	25.9673	0.554777	0.136692	0.836027	no	up	25.9673	-0.0756877	0.852515	0.974156	no	down	25.9673
Apbb1ip	3	1	17	2	10	8	18	24	8	14	7	23	2.35661	0.873466	9.43501	3.00058	14.7875	11.5198	13.6028	19.5717	8.84232	20.5512	8.26419	11.7759	10.3818	-0.357036	0.562654	0.944682	no	down	10.3818	1.71855	0.0106522	0.210555	no	up	10.3818	-0.0881544	0.860973	1	no	down	10.3818	-1.53185	0.0110352	0.11126	no	down	10.3818
Apbb2	9	5	9	4	3	1	5	3	6	6	2	12	7.06983	4.36733	4.995	6.00116	4.43625	1.43998	3.77857	2.44647	6.63174	8.80765	2.3612	6.14392	4.87326	-0.424081	0.523997	0.937736	no	down	4.87326	-0.751124	0.267375	0.839963	no	down	4.87326	0.343968	0.569612	0.998228	no	up	4.87326	0.107344	0.865156	0.97816	no	up	4.87326
Apbb3	23	23	10	4	10	24	18	21	18	8	17	21	18.0674	20.0897	5.55	6.00116	14.7875	34.5595	13.6028	17.1253	19.8952	11.7435	20.0702	10.7519	16.0203	0.788365	0.142813	0.724667	no	up	16.0203	0.629678	0.261271	0.835874	no	up	16.0203	-0.23597	0.591517	0.998228	no	down	16.0203	1.02973	0.0357856	0.252195	no	up	16.0203
C6	144	103	18	0	4	22	46	29	20	19	1	16	113.117	89.967	9.99001	0	5.915	31.6795	34.7628	23.6492	22.1058	27.8909	1.1806	8.1919	30.7042	0.0426994	0.95008	0.997919	no	up	30.7042	-1.22141	0.0779345	0.596304	no	down	30.7042	-0.753363	0.249519	0.925941	no	down	30.7042	2.65064	9.01873e-05	0.00263723	yes	up	30.7042
Apeh	42	34	64	23	19	18	41	49	33	17	27	62	32.9926	29.6978	35.52	34.5067	28.0963	25.9196	30.9843	39.959	36.4746	24.955	31.8761	31.7436	31.8938	-0.401639	0.380195	0.89841	no	down	31.8938	-0.223287	0.641337	0.979441	no	down	31.8938	-0.245189	0.453359	0.998228	no	down	31.8938	-0.0695016	0.847172	0.971273	no	down	31.8938
Apex1	44	36	52	22	14	25	23	21	7	22	16	45	34.5636	31.4448	28.86	33.0064	20.7025	35.9994	17.3814	17.1253	7.73703	32.2947	18.8896	23.0397	25.087	1.14756	0.0211143	0.337236	no	up	25.087	0.0619495	0.90264	0.999819	no	up	25.087	0.691612	0.0765091	0.698615	no	up	25.087	0.228226	0.571102	0.890441	no	up	25.087
Apex2	14	18	6	7	10	6	12	20	26	5	9	20	10.9975	15.7224	3.33	10.502	14.7875	8.63987	9.06856	16.3098	28.7375	7.33971	10.6254	10.2399	12.1917	-0.78204	0.203494	0.797748	no	down	12.1917	-0.41144	0.520341	0.947561	no	down	12.1917	-0.764511	0.130791	0.824705	no	down	12.1917	0.489351	0.374258	0.798253	no	up	12.1917
Aph1a	26	36	25	9	10	16	20	23	13	6	24	32	20.424	31.4448	13.875	13.5026	14.7875	23.0396	15.1143	18.7563	14.3688	8.80765	28.3344	16.3838	18.2366	0.415119	0.440777	0.917198	no	up	18.2366	-0.185845	0.73754	0.990992	no	down	18.2366	0.138975	0.742492	0.998228	no	up	18.2366	0.776183	0.0890071	0.431829	no	up	18.2366
Api5	13	12	15	9	9	10	8	8	7	7	2	27	10.212	10.4816	8.32501	13.5026	13.3088	14.3998	6.04571	6.52391	7.73703	10.2756	2.3612	13.8238	9.74975	0.80625	0.192973	0.78281	no	up	9.74975	0.295939	0.640975	0.979441	no	up	9.74975	0.380296	0.46844	0.998228	no	up	9.74975	-0.113571	0.83518	0.968804	no	down	9.74975
Apip	41	37	69	28	13	7	40	42	27	18	38	97	32.207	32.3182	38.295	42.0081	19.2238	10.0798	30.2285	34.2505	29.8428	26.423	44.8627	49.6634	32.4503	-1.17837	0.0234963	0.359843	no	down	32.4503	-1.20628	0.025106	0.354945	no	down	32.4503	0.36306	0.297382	0.953267	no	up	32.4503	-0.0606682	0.875266	0.981174	no	down	32.4503
Aplf	4	4	5	3	2	3	8	3	3	3	4	2	3.14215	3.49386	2.775	4.50087	2.9575	4.31993	6.04571	2.44647	3.31587	4.40383	4.72239	1.02399	3.59563	-0.00630512	0.992561	1	no	down	3.59563	0.172037	0.802845	0.993467	no	up	3.59563	-0.260585	0.687575	0.998228	no	down	3.59563	0.00551366	0.993461	1	no	up	3.59563
Aplp2	254	192	280	76	91	126	172	127	133	109	109	291	199.526	167.705	155.4	114.022	134.566	181.437	129.983	103.567	147.004	160.006	128.685	148.99	147.574	0.490829	0.132753	0.705934	no	up	147.574	-0.0282105	0.934251	1	no	down	147.574	0.198721	0.40343	0.993304	no	up	147.574	0.419925	0.107935	0.475793	no	up	147.574
Apmap	21	21	19	5	5	6	9	4	5	6	5	19	16.4963	18.3428	10.545	7.50145	7.39375	8.63987	6.80142	3.26196	5.52645	8.80765	5.90299	9.72788	9.07896	0.609339	0.331206	0.871361	no	up	9.07896	-0.826238	0.18804	0.780127	no	down	9.07896	0.548433	0.295892	0.952041	no	up	9.07896	0.820874	0.119914	0.4973	no	up	9.07896
Apoa1	7489	6107	5805	2442	2689	3610	2399	3147	2887	2227	3547	6888	5882.89	5334.26	3221.78	3663.71	3976.36	5198.32	1812.96	2566.34	3190.97	3269.11	4187.58	3526.61	3819.24	0.998222	0.000952628	0.0438403	no	up	3819.24	-0.119235	0.708878	0.989289	no	down	3819.24	0.523673	0.0176147	0.363524	no	up	3819.24	0.609794	0.012678	0.123825	no	up	3819.24
Apoa1bp	108	157	163	51	66	84	75	82	48	36	45	212	84.838	137.134	90.4651	76.5148	97.5975	120.958	56.6785	66.8701	53.0539	52.8459	53.1269	108.543	83.2188	0.941719	0.0222141	0.349042	no	up	83.2188	0.0854942	0.841994	0.996282	no	up	83.2188	0.297277	0.341152	0.970038	no	up	83.2188	0.304514	0.364064	0.790627	no	up	83.2188
Bphl	348	312	396	160	143	86	166	125	68	82	104	329	273.367	272.521	219.78	240.046	211.461	123.838	125.448	101.936	75.1597	120.371	122.782	168.446	171.263	0.302618	0.377469	0.89788	no	up	171.263	-1.07168	0.00256543	0.0806195	no	down	171.263	0.435151	0.0776737	0.701964	no	up	171.263	0.269803	0.303483	0.741397	no	up	171.263
Cyb5b	459	435	270	98	124	189	125	104	70	86	203	338	360.562	379.958	149.85	147.028	183.365	272.156	94.4642	84.8109	77.3703	126.243	239.661	173.054	190.71	1.5795	3.06988e-06	0.000475659	yes	up	190.71	-0.44844	0.200062	0.788758	no	down	190.71	1.03198	4.25322e-05	0.0074849	yes	up	190.71	1.16338	1.60206e-05	0.000603358	yes	up	794.461
Apoa5	1812	1662	3018	1018	1027	752	1801	2016	1598	1089	1760	3691	1423.39	1451.7	1674.99	1527.29	1518.68	1082.86	1361.04	1644.03	1766.25	1598.59	2077.85	1889.77	1584.7	-0.527232	0.044379	0.47765	no	down	1584.7	-0.384971	0.165139	0.750817	no	down	1584.7	0.219212	0.243699	0.925941	no	up	1584.7	-0.128362	0.54001	0.878958	no	down	1584.7
Apob	523	399	438	178	92	174	271	121	59	97	93	477	410.836	348.513	243.09	267.052	136.045	250.556	204.798	98.6742	65.2121	142.39	109.796	244.221	210.099	0.925352	0.0422071	0.469814	no	up	210.099	-0.566534	0.234673	0.819625	no	down	210.099	0.403244	0.248453	0.925941	no	up	210.099	0.740674	0.0505945	0.311517	no	up	210.099
Fdps	332	218	134	25	54	158	57	29	12	38	80	199	260.798	190.416	74.3701	37.5072	79.8525	227.516	43.0757	23.6492	13.2635	55.7818	94.4479	101.887	100.214	2.74011	9.09602e-10	5.17885e-07	yes	up	100.214	-0.0782493	0.863793	0.99732	no	down	100.214	1.51817	1.5898e-05	0.00341947	yes	up	100.214	1.67063	5.49089e-06	0.000239398	yes	up	189.243
Apobec3	2	2	35	9	10	9	32	25	26	21	18	43	1.57107	1.74693	19.425	13.5026	14.7875	12.9598	24.1828	20.3872	28.7375	30.8268	21.2508	22.0157	17.6162	-0.833189	0.127047	0.698344	no	down	17.6162	1.97739	0.00176405	0.0618633	no	up	17.6162	-0.00114857	0.997665	1	no	down	17.6162	-2.28152	2.37845e-05	0.000849484	no	down	17.6162
Apobr	4	0	8	1	1	3	5	5	7	5	9	5	3.14215	0	4.44	1.50029	1.47875	4.31993	3.77857	4.07745	7.73703	7.33971	10.6254	2.55997	4.24994	-0.231171	0.731989	0.970404	no	down	4.24994	0.712332	0.303328	0.86452	no	up	4.24994	0.258378	0.684174	0.998228	no	up	4.24994	-0.343446	0.614998	0.901904	no	down	4.24994
Apoc1	26837	28963	30388	10669	12300	7948	12365	12575	9583	9479	11563	27555	21081.5	25298.2	16865.4	16006.6	18188.6	11444.9	9344.4	10254.8	10592	13914.6	13651.3	14108	15062.5	0.192507	0.414036	0.905435	no	up	15062.5	-0.989135	7.34938e-05	0.00538899	no	down	15062.5	0.458154	0.00694523	0.232278	no	up	15062.5	0.434788	0.0213075	0.178096	no	up	15062.5
Apoc3	6201	6426	8232	2021	2210	2552	3190	2798	1662	2406	2568	6474	4871.12	5612.89	4568.76	3032.09	3268.04	3674.82	2410.73	2281.74	1836.99	3531.87	3031.78	3314.65	3452.96	0.734542	0.0104313	0.222717	no	up	3452.96	-0.4982	0.100282	0.658493	no	down	3452.96	0.583306	0.00516668	0.196111	no	up	3452.96	0.513633	0.0263756	0.205052	no	up	3452.96
Apoc4	4983	4970	7012	2042	1775	2106	2837	3306	2461	2108	2941	6570	3914.33	4341.13	3891.66	3063.59	2624.78	3032.59	2143.96	2696.01	2720.12	3094.42	3472.14	3363.8	3196.54	0.264716	0.338576	0.874526	no	up	3196.54	-0.428878	0.142573	0.733334	no	down	3196.54	0.385562	0.0545082	0.606291	no	up	3196.54	0.357916	0.10797	0.475793	no	up	3196.54
Ces3b	539	522	247	29	50	16	22	5	9	11	32	73	423.405	455.949	137.085	43.5084	73.9375	23.0396	16.6257	4.07745	9.94761	16.1474	37.7791	37.3755	106.573	1.19168	0.0241404	0.363948	no	up	106.573	-3.68361	1.64072e-12	3.97013e-09	yes	down	106.573	1.38945	0.000745154	0.0554796	no	up	106.573	2.12432	5.5378e-08	4.28803e-06	yes	up	21263.1
Apof	1047	760	1863	674	598	507	819	1196	728	452	692	1823	822.457	663.834	1033.97	1011.2	884.293	730.069	618.929	975.325	804.651	663.51	816.974	933.364	829.881	-0.120633	0.691798	0.964243	no	down	829.881	-0.0195641	0.9515	1	no	down	829.881	0.0114506	0.958645	1	no	up	829.881	-0.382975	0.117984	0.494503	no	down	829.881
Dbp	265	246	13	8	2	10	11	42	12	2	6	17	208.167	214.873	7.21501	12.0023	2.9575	14.3998	8.31285	34.2505	13.2635	2.93588	7.08359	8.70389	44.5137	-0.237019	0.667743	0.959758	no	down	44.5137	-3.39916	1.04237e-09	8.4076e-07	yes	down	44.5137	-1.25062	0.00588007	0.207505	no	down	44.5137	4.30074	1.40681e-20	7.56472e-18	yes	up	218.853
Apol10b	0	0	41	20	12	0	9	19	29	8	33	80	0	0	22.755	30.0058	17.745	0	6.80142	15.4943	32.0534	11.7435	38.9597	40.9595	18.0431	-2.05589	0.0011724	0.0511154	no	down	18.0431	0	1	1	no	up	18.0431	0.729469	0.130202	0.823886	no	up	18.0431	-3.41741	2.22926e-08	1.89272e-06	no	down	18.0431
Apol7a	117	127	188	108	124	38	153	179	138	110	112	236	91.9079	110.93	104.34	162.031	183.365	54.7191	115.624	145.973	152.53	161.474	132.227	120.83	127.996	-1.1855	0.00197045	0.0784855	no	down	127.996	-0.76033	0.0589186	0.52308	no	down	127.996	-0.00482904	0.985211	1	no	down	127.996	-0.524733	0.0712425	0.38256	no	down	127.996
Cat	1190	1094	812	219	299	297	414	375	199	206	232	1003	934.789	955.572	450.66	328.563	442.146	427.673	312.865	305.808	219.953	302.396	273.899	513.53	455.655	0.592747	0.0880119	0.61864	no	up	455.655	-1.08706	0.002875	0.0877829	no	down	455.655	0.370786	0.147245	0.852769	no	up	455.655	1.15615	3.64805e-05	0.00123029	yes	up	455.655
Ccbl2	106	96	58	17	30	55	95	41	36	33	34	84	83.2669	83.8527	32.19	25.5049	44.3625	79.1988	71.7928	33.4351	39.7904	48.4421	40.1403	43.0075	52.082	0.612893	0.150045	0.733031	no	up	52.082	-0.113165	0.798192	0.993404	no	down	52.082	-0.145024	0.65547	0.998228	no	down	52.082	1.21399	0.000637249	0.0127174	yes	up	52.082
Apom	733	705	1413	494	377	477	578	541	327	398	399	1062	575.799	615.794	784.216	741.143	557.489	686.869	436.802	441.18	361.43	584.241	471.059	543.737	566.647	0.705246	0.0127767	0.255748	no	up	566.647	0.190747	0.523011	0.947561	no	up	566.647	0.357661	0.082091	0.714075	no	up	566.647	-0.219171	0.33381	0.768721	no	down	566.647
Cyp2c37	124	265	120	30	34	33	27	10	4	8	7	57	97.4066	231.468	66.6001	45.0087	50.2775	47.5193	20.4043	8.15489	4.42116	11.7435	8.26419	29.1836	51.7044	1.76509	0.0012304	0.0534036	no	up	51.7044	-1.62203	0.00310719	0.0925369	no	down	51.7044	0.528832	0.242726	0.925941	no	up	51.7044	1.39614	0.00155774	0.0261091	yes	up	51.7044
Apopt1	39	37	27	26	18	18	28	38	17	23	17	49	30.636	32.3182	14.985	39.0075	26.6175	25.9196	21.16	30.9886	18.7899	33.7627	20.0702	25.0877	26.6119	0.11882	0.81607	0.975537	no	up	26.6119	-0.245183	0.643444	0.980505	no	down	26.6119	0.120496	0.756311	0.998228	no	up	26.6119	0.260183	0.534854	0.877284	no	up	26.6119
App	19	22	61	24	18	25	72	53	43	14	15	61	14.9252	19.2163	33.855	36.007	26.6175	35.9994	54.4114	43.2209	47.5275	20.5512	17.709	31.2316	31.7727	-0.439275	0.334726	0.873342	no	down	31.7727	0.942383	0.0565919	0.51969	no	up	31.7727	-0.950578	0.00542678	0.202022	no	down	31.7727	-0.82962	0.0351263	0.249258	no	down	31.7727
Appbp2	3	6	7	3	3	0	1	5	3	2	5	10	2.35661	5.2408	3.885	4.50087	4.43625	0	0.755714	4.07745	3.31587	2.93588	5.90299	5.11994	3.54395	-0.462768	0.485597	0.931082	no	down	3.54395	-0.786857	0.240921	0.82221	no	down	3.54395	0.585679	0.366162	0.977675	no	up	3.54395	-0.131523	0.844	0.971273	no	down	3.54395
Appbp2os	2	3	1	0	2	0	4	1	2	0	1	6	1.57107	2.6204	0.555	0	2.9575	0	3.02285	0.815489	2.21058	0	1.1806	3.07196	1.50045	-0.552702	0.375864	0.896939	no	down	1.50045	-0.532801	0.385944	0.908983	no	down	1.50045	-0.161269	0.818244	1	no	down	1.50045	0.405363	0.559019	0.887153	no	up	1.50045
Appl1	1	1	6	1	2	1	3	2	0	2	0	4	0.785537	0.873466	3.33	1.50029	2.9575	1.43998	2.26714	1.63098	0	2.93588	0	2.04797	1.6474	0.0762647	0.905753	0.988141	no	up	1.6474	0.30114	0.634883	0.97933	no	up	1.6474	0.143143	0.838385	1	no	up	1.6474	-0.7565	0.27748	0.720899	no	down	1.6474
Appl2	8	16	11	3	4	2	7	7	3	2	4	2	6.2843	13.9755	6.105	4.50087	5.915	2.87996	5.28999	5.70842	3.31587	2.93588	4.72239	1.02399	5.22143	-0.288173	0.665186	0.959479	no	down	5.22143	-1.07016	0.112669	0.682432	no	down	5.22143	-0.612058	0.322705	0.962484	no	down	5.22143	0.62485	0.313242	0.750834	no	up	5.22143
Aprt	183	145	175	64	31	145	128	158	115	106	112	187	143.753	126.653	97.1251	96.0185	45.8413	208.797	96.7313	128.847	127.108	155.602	132.227	95.7428	121.204	0.744711	0.0487682	0.497919	no	up	121.204	0.550633	0.166275	0.750817	no	up	121.204	0.104532	0.711371	0.998228	no	up	121.204	0.709913	0.0244107	0.194622	no	up	121.204
Aqp1	104	87	125	29	31	99	89	105	75	53	32	73	81.6959	75.9915	69.3751	43.5084	45.8413	142.558	67.2585	85.6264	82.8968	77.8009	37.7791	37.3755	70.6423	0.743792	0.0651865	0.553487	no	up	70.6423	0.739037	0.0820531	0.607445	no	up	70.6423	-0.624537	0.0448146	0.560534	no	down	70.6423	0.512077	0.133466	0.52513	no	up	70.6423
Aqp11	58	69	33	30	27	23	33	44	21	14	18	63	45.5612	60.2692	18.315	45.0087	39.9263	33.1195	24.9385	35.8815	23.2111	20.5512	21.2508	32.2556	33.3574	0.218782	0.657898	0.95819	no	up	33.3574	-0.607916	0.233022	0.817773	no	down	33.3574	-0.135643	0.720831	0.998228	no	down	33.3574	0.610556	0.12658	0.512614	no	up	33.3574
Ces1d	1289	981	856	182	221	326	417	145	110	243	277	659	1012.56	856.87	475.08	273.053	326.804	469.433	315.133	118.246	121.582	356.71	327.026	337.404	415.825	1.24777	0.00233969	0.0870148	no	up	415.825	-0.940517	0.0286213	0.380306	no	down	415.825	0.828465	0.00735749	0.242614	no	up	415.825	1.28402	0.000138688	0.00373916	yes	up	415.825
Aqp9	398	363	356	134	154	152	265	182	128	107	155	405	312.644	317.068	197.58	201.039	227.728	218.877	200.264	148.419	141.477	157.07	182.993	207.357	209.376	0.404573	0.192401	0.782743	no	up	209.376	-0.507495	0.117658	0.694808	no	down	209.376	0.160121	0.476502	0.998228	no	up	209.376	0.574492	0.0188135	0.164644	no	up	209.376
Aqr	13	16	42	12	20	15	40	25	21	13	20	38	10.212	13.9755	23.31	18.0035	29.575	21.5997	30.2285	20.3872	23.2111	19.0832	23.612	19.4558	21.0545	-0.19676	0.69815	0.964675	no	down	21.0545	0.715688	0.188439	0.780725	no	up	21.0545	-0.239436	0.528757	0.998228	no	down	21.0545	-0.850519	0.0505626	0.311517	no	down	21.0545
Ar	1	3	9	2	3	1	0	1	0	0	2	5	0.785537	2.6204	4.995	3.00058	4.43625	1.43998	0	0.815489	0	0	2.3612	2.55997	1.91787	0.815654	0.207115	0.797748	no	up	1.91787	-0.0538204	0.933498	1	no	down	1.91787	0.925621	0.186743	0.894402	no	up	1.91787	-0.826306	0.237145	0.679492	no	down	1.91787
Araf	55	39	57	23	28	35	61	38	38	35	34	51	43.2045	34.0652	31.635	34.5067	41.405	50.3992	46.0985	30.9886	42.001	51.378	40.1403	26.1117	39.3278	0.289061	0.514585	0.935694	no	up	39.3278	0.321818	0.489479	0.940831	no	up	39.3278	-0.057777	0.862361	1	no	down	39.3278	0.119166	0.746394	0.943003	no	up	39.3278
Arap1	38	42	70	29	36	18	52	56	42	32	47	90	29.8504	36.6856	38.85	43.5084	53.235	25.9196	39.2971	45.6674	46.4222	46.9742	55.4881	46.0794	42.3315	-0.638994	0.146579	0.728342	no	down	42.3315	-0.267973	0.562394	0.960207	no	down	42.3315	0.166954	0.575586	0.998228	no	up	42.3315	-0.397835	0.239107	0.682941	no	down	42.3315
Arap2	4	2	6	1	4	2	7	3	4	2	1	6	3.14215	1.74693	3.33	1.50029	5.915	2.87996	5.28999	2.44647	4.42116	2.93588	1.1806	3.07196	3.15503	-0.312735	0.642153	0.955101	no	down	3.15503	0.148852	0.828089	0.994865	no	up	3.15503	-0.485328	0.460428	0.998228	no	down	3.15503	-0.321544	0.63601	0.907539	no	down	3.15503
Arap3	8	6	9	4	3	9	5	12	6	4	7	11	6.2843	5.2408	4.995	6.00116	4.43625	12.9598	3.77857	9.78587	6.63174	5.87177	8.26419	5.63193	6.65678	0.585882	0.35735	0.886414	no	up	6.65678	0.742769	0.260754	0.835674	no	up	6.65678	-0.035394	0.949024	1	no	down	6.65678	0.145104	0.808712	0.962677	no	up	6.65678
Arcn1	159	161	250	133	100	99	191	185	118	111	126	282	124.9	140.628	138.75	199.539	147.875	142.558	144.341	150.866	130.424	162.942	148.755	144.382	147.997	0.00652072	0.983769	1	no	up	147.997	0.10064	0.765787	0.991241	no	up	147.997	0.0907502	0.691051	0.998228	no	up	147.997	-0.268284	0.290179	0.729363	no	down	147.997
Areg	0	0	0	0	0	0	8	0	2	0	0	0	0	0	0	0	0	0	6.04571	0	2.21058	0	0	0	0.688024	-0.431169	0.191798	0.781977	no	down	0.688024	0	1	1	no	up	0.688024	-0.524884	0.204426	0.900732	no	down	0.688024	0	1	1	no	up	0.688024
Arel1	39	44	73	28	17	16	69	65	65	29	34	106	30.636	38.4325	40.515	42.0081	25.1388	23.0396	52.1442	53.0068	71.8439	42.5703	40.1403	54.2713	42.8122	-1.16867	0.0103074	0.221958	no	down	42.8122	-0.443673	0.355646	0.89824	no	down	42.8122	-0.32615	0.291635	0.94747	no	down	42.8122	-0.0687679	0.846729	0.971273	no	down	42.8122
Arf1	201	136	276	106	107	111	163	155	132	112	145	376	157.893	118.791	153.18	159.031	158.226	159.838	123.181	126.401	145.898	164.41	171.187	192.51	152.545	0.270031	0.386131	0.899187	no	up	152.545	0.195802	0.550394	0.956935	no	up	152.545	0.415722	0.0612453	0.637388	no	up	152.545	-0.171066	0.489059	0.857956	no	down	152.545
Arf2	4	4	8	1	3	4	12	6	3	4	5	7	3.14215	3.49386	4.44	1.50029	4.43625	5.75991	9.06856	4.89294	3.31587	5.87177	5.90299	3.58396	4.61738	-0.12345	0.852938	0.97911	no	down	4.61738	0.453405	0.510174	0.946533	no	up	4.61738	-0.198395	0.742581	0.998228	no	down	4.61738	-0.0578006	0.92931	0.987806	no	down	4.61738
Arf3	51	37	62	18	24	31	39	44	42	21	36	75	40.0624	32.3182	34.41	27.0052	35.49	44.6393	29.4728	35.8815	46.4222	30.8268	42.5015	38.3995	36.4525	0.230818	0.596229	0.953295	no	up	36.4525	0.255249	0.576453	0.962743	no	up	36.4525	0.0205752	0.949167	1	no	up	36.4525	0.146622	0.682946	0.926813	no	up	36.4525
Arf4	144	142	203	117	83	113	151	156	88	72	53	331	113.117	124.032	112.665	175.534	122.736	162.717	114.113	127.216	97.2655	105.692	62.5717	169.47	123.928	0.469501	0.246674	0.827377	no	up	123.928	0.4021	0.345961	0.892083	no	up	123.928	0.0141345	0.962912	1	no	up	123.928	-0.188018	0.573097	0.890942	no	down	123.928
Arf5	89	63	108	44	44	53	45	69	61	39	76	102	69.9128	55.0284	59.94	66.0127	65.065	76.3188	34.0071	56.2688	67.4227	57.2497	89.7255	52.2233	62.4312	0.496911	0.232621	0.819573	no	up	62.4312	0.247511	0.570019	0.960876	no	up	62.4312	0.320099	0.301405	0.954925	no	up	62.4312	-0.01881	0.955818	0.992322	no	down	62.4312
Arf6	5	4	5	2	3	1	2	1	2	0	1	10	3.92769	3.49386	2.775	3.00058	4.43625	1.43998	1.51143	0.815489	2.21058	0	1.1806	5.11994	2.49262	0.222588	0.738763	0.971307	no	up	2.49262	-0.521	0.435835	0.926764	no	down	2.49262	0.422771	0.539681	0.998228	no	up	2.49262	0.0640841	0.926337	0.987454	no	up	2.49262
Arfgap1	34	15	53	20	17	19	26	28	44	24	28	40	26.7083	13.102	29.415	30.0058	25.1388	27.3596	19.6486	22.8337	48.6328	35.2306	33.0567	20.4797	27.6343	-0.122152	0.813364	0.974775	no	down	27.6343	0.387796	0.477662	0.937597	no	up	27.6343	-0.0441577	0.910773	1	no	down	27.6343	-0.437164	0.319809	0.755722	no	down	27.6343
Arfgap2	25	40	53	20	24	20	32	38	30	36	37	47	19.6384	34.9386	29.415	30.0058	35.49	28.7996	24.1828	30.9886	33.1587	52.8459	43.6821	24.0637	32.2674	-0.00797325	0.987005	1	no	down	32.2674	0.0865434	0.865982	0.997506	no	up	32.2674	0.382941	0.289083	0.943591	no	up	32.2674	-0.188514	0.639319	0.909457	no	down	32.2674
Arfgap3	13	7	19	9	2	11	29	12	12	10	11	29	10.212	6.11426	10.545	13.5026	2.9575	15.8398	21.9157	9.78587	13.2635	14.6794	12.9866	14.8478	12.2208	-0.0205437	0.972068	1	no	down	12.2208	0.70302	0.257227	0.832823	no	up	12.2208	-0.077031	0.870174	1	no	down	12.2208	-0.111613	0.835171	0.968804	no	down	12.2208
Arfgef1	27	19	36	12	14	7	32	17	9	18	4	29	21.2095	16.5959	19.98	18.0035	20.7025	10.0798	24.1828	13.8633	9.94761	26.423	4.72239	14.8478	16.7132	-0.43782	0.455826	0.923568	no	down	16.7132	-0.62324	0.304754	0.86593	no	down	16.7132	-0.0989444	0.829794	1	no	down	16.7132	-0.0538807	0.912357	0.985015	no	down	16.7132
Arfgef2	41	38	49	16	22	12	45	21	22	13	19	38	32.207	33.1917	27.195	24.0046	32.5325	17.2797	34.0071	17.1253	24.3164	19.0832	22.4314	19.4558	25.2358	-0.419437	0.407451	0.903493	no	down	25.2358	-0.755625	0.148625	0.735759	no	down	25.2358	-0.291543	0.432756	0.998228	no	down	25.2358	0.205645	0.600904	0.898713	no	up	25.2358
Arfip1	7	4	6	0	0	2	2	1	2	4	1	7	5.49876	3.49386	3.33	0	0	2.87996	1.51143	0.815489	2.21058	5.87177	1.1806	3.58396	2.53137	0.47853	0.476701	0.930478	no	up	2.53137	-0.419343	0.533347	0.952624	no	down	2.53137	0.712538	0.30127	0.954925	no	up	2.53137	0.887946	0.204009	0.640774	no	up	2.53137
Arfip2	12	13	18	5	9	6	21	6	9	6	13	25	9.42645	11.3551	9.99001	7.50145	13.3088	8.63987	15.87	4.89294	9.94761	8.80765	15.3478	12.7998	10.6573	-0.14578	0.81145	0.974775	no	down	10.6573	-0.155452	0.805962	0.993583	no	down	10.6573	0.236126	0.630259	0.998228	no	up	10.6573	0.0165678	0.975238	0.996511	no	up	10.6573
Arfrp1	10	12	17	7	4	5	10	9	9	7	9	13	7.85537	10.4816	9.43501	10.502	5.915	7.19989	7.55714	7.3394	9.94761	10.2756	10.6254	6.65592	8.64916	-0.0951359	0.878465	0.983095	no	down	8.64916	-0.22185	0.729464	0.989514	no	down	8.64916	0.095393	0.851354	1	no	up	8.64916	0.0514998	0.924655	0.987284	no	up	8.64916
Blvrb	253	235	322	109	129	210	149	216	182	176	396	1013	198.741	205.265	178.71	163.532	190.759	302.395	112.601	176.146	201.163	258.358	467.517	518.65	247.82	0.833038	0.0234409	0.359564	no	up	247.82	0.5306	0.170438	0.753341	no	up	247.82	1.30312	1.47745e-06	0.000529637	yes	up	247.82	0.181026	0.548809	0.882959	no	up	2824.9
Arglu1	23	31	38	25	22	18	51	39	24	29	35	36	18.0674	27.0774	21.09	37.5072	32.5325	25.9196	38.5414	31.8041	26.527	42.5703	41.3209	18.4318	30.1158	-0.277399	0.583699	0.949415	no	down	30.1158	0.195704	0.713859	0.989289	no	up	30.1158	0.0203533	0.957008	1	no	up	30.1158	-0.348051	0.410848	0.821612	no	down	30.1158
Arhgap1	16	11	20	7	9	15	22	20	12	17	13	21	12.5686	9.60813	11.1	10.502	13.3088	21.5997	16.6257	16.3098	13.2635	24.955	15.3478	10.7519	14.6617	0.336181	0.541259	0.93863	no	up	14.6617	0.740259	0.202391	0.791654	no	up	14.6617	0.0603309	0.889657	1	no	up	14.6617	-0.0344107	0.944221	0.991622	no	down	14.6617
Arhgap10	2	1	3	1	3	1	8	2	0	2	1	5	1.57107	0.873466	1.665	1.50029	4.43625	1.43998	6.04571	1.63098	0	2.93588	1.1806	2.55997	2.15327	-0.344703	0.600066	0.953295	no	down	2.15327	0.192005	0.769132	0.992001	no	up	2.15327	-0.159316	0.818567	1	no	down	2.15327	-0.440569	0.528966	0.874812	no	down	2.15327
Arhgap17	12	6	36	5	11	19	27	31	13	15	7	19	9.42645	5.2408	19.98	7.50145	16.2663	27.3596	20.4043	25.2802	14.3688	22.0191	8.26419	9.72788	15.4866	0.247679	0.65833	0.95819	no	up	15.4866	1.43718	0.0170517	0.279673	no	up	15.4866	-0.582099	0.203649	0.900732	no	down	15.4866	-0.823806	0.111111	0.480799	no	down	15.4866
Arhgap19	1	3	6	0	1	2	5	0	1	4	1	6	0.785537	2.6204	3.33	0	1.47875	2.87996	3.77857	0	1.10529	5.87177	1.1806	3.07196	2.17524	0.312665	0.636674	0.954527	no	up	2.17524	0.271787	0.679459	0.988008	no	up	2.17524	0.551026	0.429737	0.998228	no	up	2.17524	-0.0343686	0.960873	0.992322	no	down	2.17524
Arhgap21	9	14	20	7	3	6	16	18	8	4	10	25	7.06983	12.2285	11.1	10.502	4.43625	8.63987	12.0914	14.6788	8.84232	5.87177	11.806	12.7998	10.0056	-0.3504	0.566297	0.945529	no	down	10.0056	-0.0792883	0.900834	0.999447	no	down	10.0056	-0.159602	0.746624	0.998228	no	down	10.0056	0.07992	0.882784	0.981838	no	up	10.0056
Arhgap23	16	13	25	5	3	6	18	21	12	19	11	25	12.5686	11.3551	13.875	7.50145	4.43625	8.63987	13.6028	17.1253	13.2635	27.8909	12.9866	12.7998	13.0038	-0.537175	0.368221	0.893775	no	down	13.0038	-0.279308	0.653353	0.98416	no	down	13.0038	0.204665	0.657938	0.998228	no	up	13.0038	0.304442	0.5594	0.887262	no	up	13.0038
Arhgap24	5	6	19	4	2	2	8	7	3	8	6	15	3.92769	5.2408	10.545	6.00116	2.9575	2.87996	6.04571	5.70842	3.31587	11.7435	7.08359	7.6799	6.09409	-0.283527	0.66705	0.959733	no	down	6.09409	-0.183415	0.786752	0.992001	no	down	6.09409	0.610362	0.283636	0.942786	no	up	6.09409	-0.461732	0.449824	0.837951	no	down	6.09409
Arhgap25	1	0	12	3	3	4	3	8	5	2	4	9	0.785537	0	6.66001	4.50087	4.43625	5.75991	2.26714	6.52391	5.52645	2.93588	4.72239	4.60794	4.06052	0.020469	0.975749	1	no	up	4.06052	1.51244	0.0303019	0.391703	no	up	4.06052	-0.132128	0.832849	1	no	down	4.06052	-1.63082	0.0153477	0.142868	no	down	4.06052
Arhgap26	1	1	5	0	4	2	2	4	1	3	0	7	0.785537	0.873466	2.775	0	5.915	2.87996	1.51143	3.26196	1.10529	4.40383	0	3.58396	2.25795	0.185038	0.780903	0.974601	no	up	2.25795	0.633664	0.33748	0.886904	no	up	2.25795	0.255633	0.71308	0.998228	no	up	2.25795	-0.758902	0.277406	0.720899	no	down	2.25795
Arhgap27	2	1	12	2	7	3	9	15	9	6	5	10	1.57107	0.873466	6.66001	3.00058	10.3513	4.31993	6.80142	12.2323	9.94761	8.80765	5.90299	5.11994	6.29902	-0.858889	0.185978	0.773563	no	down	6.29902	1.01831	0.141595	0.732589	no	up	6.29902	-0.499775	0.37059	0.980842	no	down	6.29902	-1.42892	0.0248429	0.196129	no	down	6.29902
Arhgap29	38	17	42	13	13	12	22	17	14	19	13	42	29.8504	14.8489	23.31	19.5038	19.2238	17.2797	16.6257	13.8633	15.4741	27.8909	15.3478	21.5037	19.5602	0.185199	0.730049	0.970091	no	up	19.5602	-0.308138	0.577051	0.962979	no	down	19.5602	0.436756	0.282849	0.942786	no	up	19.5602	0.0841508	0.846417	0.971273	no	up	19.5602
Arhgap31	8	2	9	4	1	1	4	1	5	1	0	5	6.2843	1.74693	4.995	6.00116	1.47875	1.43998	3.02285	0.815489	5.52645	1.46794	0	2.55997	2.9449	-0.306253	0.646676	0.957059	no	down	2.9449	-0.540942	0.421194	0.921712	no	down	2.9449	-0.569488	0.405471	0.994062	no	down	2.9449	-0.083493	0.903475	0.985015	no	down	2.9449
Arhgap35	69	49	82	43	42	32	85	59	57	44	59	84	54.2021	42.7998	45.51	64.5125	62.1075	46.0793	64.2357	48.1139	63.0015	64.5895	69.6553	43.0075	55.6512	-0.302334	0.470453	0.927018	no	down	55.6512	-0.0527979	0.904635	0.999923	no	down	55.6512	-0.00818115	0.978179	1	no	down	55.6512	-0.202872	0.543329	0.880884	no	down	55.6512
Arhgap39	1	1	5	0	2	1	2	3	10	1	3	8	0.785537	0.873466	2.775	0	2.9575	1.43998	1.51143	2.44647	11.0529	1.46794	3.54179	4.09595	2.74566	-0.843452	0.202867	0.797748	no	down	2.74566	0.424824	0.52283	0.947561	no	up	2.74566	-0.412784	0.543122	0.998228	no	down	2.74566	-0.469474	0.501828	0.86295	no	down	2.74566
Arhgap4	2	1	5	3	5	2	6	6	5	11	7	15	1.57107	0.873466	2.775	4.50087	7.39375	2.87996	4.53428	4.89294	5.52645	16.1474	8.26419	7.6799	5.5866	-0.3834	0.563258	0.94518	no	down	5.5866	0.740239	0.285405	0.855731	no	up	5.5866	0.867298	0.132867	0.828623	no	up	5.5866	-1.02832	0.115867	0.490673	no	down	5.5866
Arhgap44	3	3	1	0	0	4	6	1	6	2	0	2	2.35661	2.6204	0.555	0	0	5.75991	4.53428	0.815489	6.63174	2.93588	0	1.02399	2.26944	-0.0401656	0.952372	0.9984	no	down	2.26944	0.412078	0.539415	0.954239	no	up	2.26944	-0.957309	0.168784	0.875488	no	down	2.26944	1.08088	0.122942	0.504862	no	up	2.26944
Arhgap6	3	4	4	0	1	0	3	2	1	1	3	7	2.35661	3.49386	2.22	0	1.47875	0	2.26714	1.63098	1.10529	1.46794	3.54179	3.58396	1.92886	-0.333793	0.605339	0.953295	no	down	1.92886	-0.745118	0.248026	0.825532	no	down	1.92886	0.483274	0.486405	0.998228	no	up	1.92886	0.546696	0.435871	0.830366	no	up	1.92886
Arhgap9	2	2	6	1	0	0	5	12	2	5	0	12	1.57107	1.74693	3.33	1.50029	0	0	3.77857	9.78587	2.21058	7.33971	0	6.14392	3.11725	-1.16205	0.0765397	0.592719	no	down	3.11725	-0.181567	0.783241	0.992001	no	down	3.11725	-0.167729	0.804101	1	no	down	3.11725	-0.0294417	0.966428	0.994459	no	down	3.11725
Arhgdia	150	90	231	80	111	152	145	202	220	128	163	305	117.831	78.6119	128.205	120.023	164.141	218.877	109.578	164.729	243.164	187.897	192.437	156.158	156.804	0.298714	0.429629	0.914521	no	up	156.804	1.05449	0.0086945	0.182067	no	up	156.804	0.0517247	0.853448	1	no	up	156.804	-0.445067	0.158441	0.571367	no	down	156.804
Arhgdib	6	4	41	6	10	12	13	23	20	17	9	54	4.71322	3.49386	22.755	9.00174	14.7875	17.2797	9.82428	18.7563	22.1058	24.955	10.6254	27.6477	15.4955	-0.0244563	0.966344	1	no	down	15.4955	1.50624	0.016728	0.278197	no	up	15.4955	0.317893	0.486245	0.998228	no	up	15.4955	-1.49339	0.00569761	0.068167	no	down	15.4955
Arhgef1	51	22	62	11	19	29	23	44	36	32	48	62	40.0624	19.2163	34.41	16.5032	28.0963	41.7594	17.3814	35.8815	39.7904	46.9742	56.6687	31.7436	34.0406	0.364244	0.468815	0.926207	no	up	34.0406	0.400394	0.447405	0.930934	no	up	34.0406	0.490868	0.201614	0.900732	no	up	34.0406	0.131091	0.760162	0.947555	no	up	34.0406
Arhgef10l	34	31	61	15	14	25	27	24	20	18	29	50	26.7083	27.0774	33.855	22.5043	20.7025	35.9994	20.4043	19.5717	22.1058	26.423	34.2373	25.5997	26.2657	0.696913	0.141325	0.723058	no	up	26.2657	0.343004	0.485372	0.940291	no	up	26.2657	0.434053	0.22894	0.925941	no	up	26.2657	0.0140415	0.971336	0.995699	no	up	26.2657
Arhgef11	40	33	48	16	25	12	52	45	35	21	29	30	31.4215	28.8244	26.64	24.0046	36.9688	17.2797	39.2971	36.697	38.6852	30.8268	34.2373	15.3598	30.0202	-0.944298	0.0591634	0.535043	no	down	30.0202	-0.619786	0.236351	0.821119	no	down	30.0202	-0.532781	0.136909	0.836027	no	down	30.0202	0.0507263	0.897753	0.984522	no	up	30.0202
Arhgef12	80	72	97	42	31	46	71	55	40	30	33	84	62.843	62.8896	53.835	63.0122	45.8413	66.239	53.6557	44.8519	44.2116	44.0383	38.9597	43.0075	51.9487	0.428886	0.266092	0.841625	no	up	51.9487	0.0513801	0.898179	0.998566	no	up	51.9487	-0.174053	0.544882	0.998228	no	down	51.9487	0.202157	0.510671	0.866547	no	up	51.9487
Arhgef15	7	4	11	0	2	0	4	4	4	6	3	4	5.49876	3.49386	6.105	0	2.9575	0	3.02285	3.26196	4.42116	8.80765	3.54179	2.04797	3.59654	-0.678476	0.306353	0.853784	no	down	3.59654	-0.890394	0.184497	0.776612	no	down	3.59654	0.226615	0.729991	0.998228	no	up	3.59654	0.239144	0.724577	0.937591	no	up	3.59654
Arhgef16	1	2	10	2	3	2	10	13	15	3	2	5	0.785537	1.74693	5.55	3.00058	4.43625	2.87996	7.55714	10.6014	16.5794	4.40383	2.3612	2.55997	5.20517	-1.42517	0.0296289	0.406266	no	down	5.20517	0.707764	0.306975	0.868521	no	up	5.20517	-1.54054	0.00993181	0.274657	no	down	5.20517	-1.02693	0.118712	0.49615	no	down	5.20517
Arhgef18	15	8	39	16	6	10	18	20	10	3	20	29	11.7831	6.98773	21.645	24.0046	8.8725	14.3998	13.6028	16.3098	11.0529	4.40383	23.612	14.8478	14.2935	0.0476089	0.935895	0.993695	no	up	14.2935	0.47874	0.440833	0.92924	no	up	14.2935	0.0742512	0.876309	1	no	up	14.2935	-0.802872	0.122394	0.50368	no	down	14.2935
Arhgef19	19	24	35	13	31	15	33	44	64	22	51	75	14.9252	20.9632	19.425	19.5038	45.8413	21.5997	24.9385	35.8815	70.7386	32.2947	60.2105	38.3995	33.7268	-0.83155	0.118665	0.68838	no	down	33.7268	0.290354	0.607796	0.974086	no	up	33.7268	0.00660709	0.98676	1	no	up	33.7268	-0.527909	0.24809	0.692102	no	down	33.7268
Arhgef2	7	6	16	5	12	14	34	22	17	17	12	28	5.49876	5.2408	8.88001	7.50145	17.745	20.1597	25.6943	17.9408	18.7899	24.955	14.1672	14.3358	15.0757	-0.151018	0.784427	0.974601	no	down	15.0757	1.45422	0.0160991	0.270997	no	up	15.0757	-0.246465	0.566847	0.998228	no	down	15.0757	-0.783649	0.133143	0.524394	no	down	15.0757
Arhgef26	9	22	6	5	9	3	3	6	4	3	1	13	7.06983	19.2163	3.33	7.50145	13.3088	4.31993	2.26714	4.89294	4.42116	4.40383	1.1806	6.65592	6.54732	0.276579	0.679709	0.963095	no	up	6.54732	-1.03502	0.124999	0.708353	no	down	6.54732	0.136832	0.823385	1	no	up	6.54732	0.581109	0.343089	0.772265	no	up	6.54732
Arhgef3	16	18	36	14	9	7	45	25	19	12	9	38	12.5686	15.7224	19.98	21.0041	13.3088	10.0798	34.0071	20.3872	21.0005	17.6153	10.6254	19.4558	17.9796	-1.03634	0.0618798	0.542022	no	down	17.9796	-0.279239	0.633043	0.97933	no	down	17.9796	-0.588151	0.151177	0.860729	no	down	17.9796	-0.328028	0.47423	0.851113	no	down	17.9796
Arhgef40	16	15	23	14	10	12	23	19	21	9	8	22	12.5686	13.102	12.765	21.0041	14.7875	17.2797	17.3814	15.4943	23.2111	13.2115	9.44479	11.2639	15.1262	-0.132439	0.807708	0.974775	no	down	15.1262	0.336907	0.557111	0.959022	no	up	15.1262	-0.644876	0.133635	0.829139	no	down	15.1262	-0.254871	0.585585	0.896034	no	down	15.1262
Arhgef5	3	8	9	5	1	6	20	19	5	3	6	28	2.35661	6.98773	4.995	7.50145	1.47875	8.63987	15.1143	15.4943	5.52645	4.40383	7.08359	14.3358	7.82647	-0.4756	0.460186	0.924569	no	down	7.82647	0.588899	0.38342	0.908187	no	up	7.82647	-0.347575	0.529437	0.998228	no	down	7.82647	0.0230332	0.9704	0.995695	no	up	7.82647
Arhgef7	43	15	46	14	9	27	45	62	36	24	35	52	33.7781	13.102	25.53	21.0041	13.3088	38.8794	34.0071	50.5603	39.7904	35.2306	41.3209	26.6237	31.0946	-0.134194	0.783235	0.974601	no	down	31.0946	0.604256	0.243491	0.82221	no	up	31.0946	-0.270235	0.46448	0.998228	no	down	31.0946	0.188738	0.657695	0.917858	no	up	31.0946
Arid1a	29	22	75	29	34	22	72	68	57	28	42	61	22.7806	19.2163	41.625	43.5084	50.2775	31.6795	54.4114	55.4533	63.0015	41.1024	49.5851	31.2316	41.9894	-0.790501	0.068471	0.563876	no	down	41.9894	0.557259	0.234989	0.819625	no	up	41.9894	-0.504039	0.0969713	0.758759	no	down	41.9894	-1.00321	0.00500374	0.0623745	no	down	41.9894
Arid3a	0	0	6	2	0	1	1	2	1	2	1	5	0	0	3.33	3.00058	0	1.43998	0.755714	1.63098	1.10529	2.93588	1.1806	2.55997	1.49492	0.11562	0.854834	0.97911	no	up	1.49492	0.749509	0.219686	0.805736	no	up	1.49492	0.49075	0.484348	0.998228	no	up	1.49492	-1.12747	0.0995158	0.455635	no	down	1.49492
Arid3b	2	4	13	4	10	1	3	12	2	1	4	6	1.57107	3.49386	7.21501	6.00116	14.7875	1.43998	2.26714	9.78587	2.21058	1.46794	4.72239	3.07196	4.83621	-0.624461	0.34927	0.881789	no	down	4.83621	-0.0312039	0.963656	1	no	down	4.83621	-0.4397	0.488118	0.998228	no	down	4.83621	-1.3066	0.0453388	0.293143	no	down	4.83621
Arid4a	12	10	6	4	5	10	5	9	4	4	4	12	9.42645	8.73466	3.33	6.00116	7.39375	14.3998	3.77857	7.3394	4.42116	5.87177	4.72239	6.14392	6.79692	0.991629	0.120446	0.691048	no	up	6.79692	0.360879	0.579225	0.9638	no	up	6.79692	0.0935138	0.868117	1	no	up	6.79692	0.619307	0.291413	0.730171	no	up	6.79692
Arid4b	4	9	10	5	2	6	7	11	2	0	1	9	3.14215	7.86119	5.55	7.50145	2.9575	8.63987	5.28999	8.97038	2.21058	0	1.1806	4.60794	4.82597	0.261101	0.698396	0.964675	no	up	4.82597	0.298626	0.66477	0.985018	no	up	4.82597	-0.834361	0.191956	0.898859	no	down	4.82597	0.0111632	0.986361	0.998797	no	up	4.82597
Arih2	33	20	43	12	8	14	31	40	22	10	21	36	25.9227	17.4693	23.865	18.0035	11.83	20.1597	23.4271	32.6196	24.3164	14.6794	24.7926	18.4318	21.2931	-0.367229	0.4784	0.930478	no	down	21.2931	-0.0873847	0.872177	0.997881	no	down	21.2931	-0.433032	0.268491	0.93971	no	down	21.2931	0.202756	0.639843	0.909738	no	up	21.2931
Arl1	3	4	6	3	3	3	6	3	2	2	2	9	2.35661	3.49386	3.33	4.50087	4.43625	4.31993	4.53428	2.44647	2.21058	2.93588	2.3612	4.60794	3.46116	0.238776	0.7246	0.968848	no	up	3.46116	0.283982	0.68057	0.988008	no	up	3.46116	0.107562	0.867427	1	no	up	3.46116	-0.29052	0.66319	0.919204	no	down	3.46116
Arl11	0	0	2	0	0	0	2	3	6	3	2	4	0	0	1.11	0	0	0	1.51143	2.44647	6.63174	4.40383	2.3612	2.04797	1.70939	-1.13622	0.0670906	0.558269	no	down	1.70939	0	1	1	no	up	1.70939	-0.195932	0.779952	0.998228	no	down	1.70939	-0.250806	0.710695	0.933775	no	down	1.70939
Arl13b	6	2	7	7	5	0	6	6	3	0	2	6	4.71322	1.74693	3.885	10.502	7.39375	0	4.53428	4.89294	3.31587	0	2.3612	3.07196	3.8681	-0.93027	0.158547	0.744517	no	down	3.8681	-0.648095	0.335003	0.885085	no	down	3.8681	-0.703883	0.281759	0.942786	no	down	3.8681	-0.796822	0.22891	0.670588	no	down	3.8681
Arl14ep	9	13	16	9	6	7	16	9	4	4	11	20	7.06983	11.3551	8.88001	13.5026	8.8725	10.0798	12.0914	7.3394	4.42116	5.87177	12.9866	10.2399	9.3925	0.237519	0.701111	0.965291	no	up	9.3925	0.0900045	0.887954	0.998363	no	up	9.3925	0.233825	0.647909	0.998228	no	up	9.3925	-0.129412	0.812556	0.962687	no	down	9.3925
Arl16	10	14	12	2	3	5	6	4	9	5	2	7	7.85537	12.2285	6.66001	3.00058	4.43625	7.19989	4.53428	3.26196	9.94761	7.33971	2.3612	3.58396	6.03411	0.18918	0.77372	0.974332	no	up	6.03411	-0.412721	0.538069	0.954239	no	down	6.03411	-0.328424	0.578899	0.998228	no	down	6.03411	0.753929	0.216911	0.65708	no	up	6.03411
Arl2	15	6	11	7	6	6	7	7	8	5	6	11	11.7831	5.2408	6.105	10.502	8.8725	8.63987	5.28999	5.70842	8.84232	7.33971	7.08359	5.63193	7.5866	0.287986	0.650591	0.957772	no	up	7.5866	-0.0295321	0.963891	1	no	down	7.5866	0.00782196	0.988535	1	no	up	7.5866	0.0482352	0.932297	0.989332	no	up	7.5866
Arl2bp	2	6	12	2	3	7	13	13	6	3	6	18	1.57107	5.2408	6.66001	3.00058	4.43625	10.0798	9.82428	10.6014	6.63174	4.40383	7.08359	9.21588	6.56244	-0.0400624	0.950188	0.997924	no	down	6.56244	1.00103	0.138857	0.726876	no	up	6.56244	-0.279566	0.613383	0.998228	no	down	6.56244	-0.351968	0.570371	0.890441	no	down	6.56244
Arl3	42	45	46	38	30	23	31	35	34	14	32	70	32.9926	39.306	25.53	57.011	44.3625	33.1195	23.4271	28.5421	37.5799	20.5512	37.7791	35.8396	34.67	0.156733	0.74626	0.971307	no	up	34.67	-0.107563	0.831045	0.994865	no	down	34.67	0.102105	0.779563	0.998228	no	up	34.67	-0.173507	0.657878	0.917858	no	down	34.67
Arl4a	13	6	6	2	2	3	10	3	0	3	3	6	10.212	5.2408	3.33	3.00058	2.9575	4.31993	7.55714	2.44647	0	4.40383	3.54179	3.07196	4.1735	0.196096	0.772317	0.974332	no	up	4.1735	-0.583288	0.394382	0.918332	no	down	4.1735	0.0231032	0.971456	1	no	up	4.1735	0.881011	0.183851	0.613781	no	up	4.1735
Arl6	9	9	10	4	3	0	3	4	2	3	1	9	7.06983	7.86119	5.55	6.00116	4.43625	0	2.26714	3.26196	2.21058	4.40383	1.1806	4.60794	4.07087	-0.373749	0.574215	0.946663	no	down	4.07087	-1.44186	0.0308824	0.393463	no	down	4.07087	0.301581	0.636907	0.998228	no	up	4.07087	0.319604	0.616807	0.902018	no	up	4.07087
Cyp2e1	7864	7298	2028	712	838	1136	1041	911	547	558	689	2152	6177.46	6374.55	1125.54	1068.21	1239.19	1635.81	786.698	742.911	604.594	819.112	813.432	1101.81	1874.11	1.17041	1.90914e-05	0.00214867	yes	up	1874.11	-1.88751	5.76745e-11	6.97789e-08	yes	down	1874.11	0.351825	0.0775627	0.701616	no	up	1874.11	2.38778	1.21012e-27	1.4641e-24	yes	up	46.7301
Arl6ip4	52	42	81	32	31	21	54	50	40	27	40	89	40.8479	36.6856	44.955	48.0093	45.8413	30.2395	40.8085	40.7745	44.2116	39.6344	47.2239	45.5674	42.0666	-0.398412	0.349643	0.881789	no	down	42.0666	-0.295329	0.507326	0.945582	no	down	42.0666	0.080614	0.783561	0.998228	no	up	42.0666	-0.23685	0.466671	0.846528	no	down	42.0666
Arl6ip5	7	10	17	1	5	9	20	16	4	7	7	20	5.49876	8.73466	9.43501	1.50029	7.39375	12.9598	15.1143	13.0478	4.42116	10.2756	8.26419	10.2399	8.9071	0.0709858	0.909384	0.988883	no	up	8.9071	0.581716	0.372601	0.905212	no	up	8.9071	-0.171662	0.744202	0.998228	no	down	8.9071	0.101763	0.861266	0.976706	no	up	8.9071
Arl6ip6	19	11	13	2	5	2	10	11	6	4	3	12	14.9252	9.60813	7.21501	3.00058	7.39375	2.87996	7.55714	8.97038	6.63174	5.87177	3.54179	6.14392	6.97828	-0.702711	0.275867	0.844972	no	down	6.97828	-1.22222	0.0631837	0.537867	no	down	6.97828	-0.446192	0.418244	0.99709	no	down	6.97828	0.805972	0.159683	0.573282	no	up	6.97828
Arl8a	13	6	28	9	10	11	29	29	17	11	16	48	10.212	5.2408	15.54	13.5026	14.7875	15.8398	21.9157	23.6492	18.7899	16.1474	18.8896	24.5757	16.5908	-0.41426	0.442569	0.917279	no	down	16.5908	0.839553	0.150148	0.736711	no	up	16.5908	-0.0746995	0.852663	1	no	down	16.5908	-0.755004	0.116616	0.491352	no	down	16.5908
Arl8b	10	5	18	4	3	10	10	5	13	6	9	21	7.85537	4.36733	9.99001	6.00116	4.43625	14.3998	7.55714	4.07745	14.3688	8.80765	10.6254	10.7519	8.60318	0.492919	0.429175	0.914521	no	up	8.60318	0.830273	0.202248	0.791654	no	up	8.60318	0.22117	0.674518	0.998228	no	up	8.60318	-0.159131	0.783719	0.955443	no	down	8.60318
Armc1	44	35	52	22	33	19	50	42	24	28	24	55	34.5636	30.5713	28.86	33.0064	48.7988	27.3596	37.7857	34.2505	26.527	41.1024	28.3344	28.1596	33.2766	-0.224041	0.632575	0.95414	no	down	33.2766	-0.203742	0.67724	0.987518	no	down	33.2766	-0.0464073	0.891516	1	no	down	33.2766	-0.139288	0.708075	0.932984	no	down	33.2766
Armc10	5	10	5	5	1	4	16	6	3	5	2	14	3.92769	8.73466	2.775	7.50145	1.47875	5.75991	12.0914	4.89294	3.31587	7.33971	2.3612	7.16791	5.61221	-0.21741	0.743785	0.971307	no	down	5.61221	-0.0979341	0.886003	0.998363	no	down	5.61221	-0.211867	0.724867	0.998228	no	down	5.61221	0.52497	0.414164	0.823073	no	up	5.61221
Armc5	12	8	39	7	20	12	29	18	18	15	13	22	9.42645	6.98773	21.645	10.502	29.575	17.2797	21.9157	14.6788	19.8952	22.0191	15.3478	11.2639	16.7114	-0.14075	0.799846	0.974739	no	down	16.7114	0.854067	0.150675	0.737427	no	up	16.7114	-0.243479	0.57422	0.998228	no	down	16.7114	-1.11651	0.0223966	0.184046	no	down	16.7114
Armc6	9	19	14	9	12	3	11	11	9	14	18	26	7.06983	16.5959	7.77001	13.5026	17.745	4.31993	8.31285	8.97038	9.94761	20.5512	21.2508	13.3118	12.4457	-0.466115	0.45083	0.919445	no	down	12.4457	-0.786383	0.215045	0.803816	no	down	12.4457	0.865998	0.0683985	0.666516	no	up	12.4457	-0.0695324	0.892645	0.984275	no	down	12.4457
Armc7	0	3	8	2	0	2	7	10	7	2	7	18	0	2.6204	4.44	3.00058	0	2.87996	5.28999	8.15489	7.73703	2.93588	8.26419	9.21588	4.5449	-0.800836	0.23055	0.818022	no	down	4.5449	0.652816	0.344941	0.892083	no	up	4.5449	0.00531739	0.993116	1	no	up	4.5449	-0.491997	0.468994	0.847614	no	down	4.5449
Armc8	9	9	18	8	8	5	10	12	16	5	4	23	7.06983	7.86119	9.99001	12.0023	11.83	7.19989	7.55714	9.78587	17.6846	7.33971	4.72239	11.7759	9.56824	-0.473782	0.443637	0.917459	no	down	9.56824	0.0314908	0.961167	1	no	up	9.56824	-0.381427	0.451389	0.998228	no	down	9.56824	-0.467351	0.393908	0.811545	no	down	9.56824
Armcx1	2	2	7	2	0	1	2	2	2	6	0	4	1.57107	1.74693	3.885	3.00058	0	1.43998	1.51143	1.63098	2.21058	8.80765	0	2.04797	2.32102	0.032854	0.960205	0.999928	no	up	2.32102	0.0413908	0.949658	1	no	up	2.32102	0.537605	0.439353	0.998228	no	up	2.32102	-0.284292	0.684731	0.927286	no	down	2.32102
Armt1	14	15	8	5	5	14	12	6	10	6	9	17	10.9975	13.102	4.44	7.50145	7.39375	20.1597	9.06856	4.89294	11.0529	8.80765	10.6254	8.70389	9.72881	0.937946	0.115279	0.682023	no	up	9.72881	0.482205	0.430967	0.92589	no	up	9.72881	0.152381	0.761388	0.998228	no	up	9.72881	0.797341	0.141699	0.540645	no	up	9.72881
Arnt	10	12	46	13	9	3	31	15	13	11	8	28	7.85537	10.4816	25.53	19.5038	13.3088	4.31993	23.4271	12.2323	14.3688	16.1474	9.44479	14.3358	14.2463	-1.2133	0.0426064	0.470894	no	down	14.2463	-0.460678	0.463509	0.933973	no	down	14.2463	-0.299795	0.502797	0.998228	no	down	14.2463	-0.978945	0.0473631	0.30113	no	down	14.2463
Arntl	1	4	57	20	8	22	20	8	16	14	7	34	0.785537	3.49386	31.635	30.0058	11.83	31.6795	15.1143	6.52391	17.6846	20.5512	8.26419	17.4078	16.248	0.937907	0.102997	0.657593	no	up	16.248	2.66536	2.81211e-05	0.0026949	no	up	16.248	0.217773	0.646579	0.998228	no	up	16.248	-2.56066	4.2425e-06	0.000190107	no	down	16.248
Arpc1a	92	78	143	45	66	57	80	95	63	55	78	166	72.2694	68.1303	79.3651	67.513	97.5975	82.0787	60.4571	77.4715	69.6333	80.7368	92.0867	84.9909	77.6942	0.233075	0.51676	0.935694	no	up	77.6942	0.208871	0.580185	0.964045	no	up	77.6942	0.303928	0.237584	0.925941	no	up	77.6942	-0.202411	0.478777	0.853796	no	down	77.6942
Cyp1a2	1625	1850	806	163	311	541	628	330	145	356	541	1752	1276.5	1615.91	447.33	244.547	459.891	779.028	474.588	269.111	160.267	522.587	638.704	897.013	648.79	1.26021	0.00276916	0.0983557	no	up	648.79	-0.848804	0.0550963	0.515244	no	down	648.79	1.1205	0.000431051	0.0369693	yes	up	648.79	1.77991	3.52559e-07	2.18745e-05	yes	up	222.805
Arpc2	194	210	358	129	146	134	322	264	168	110	105	353	152.394	183.428	198.69	193.537	215.898	192.957	243.34	215.289	185.689	161.474	123.963	180.734	187.283	-0.156202	0.620137	0.953507	no	down	187.283	0.19121	0.566214	0.960876	no	up	187.283	-0.44922	0.0483101	0.579272	no	down	187.283	-0.262328	0.298149	0.736358	no	down	187.283
Arpc3	58	61	107	35	20	35	80	84	51	23	29	97	45.5612	53.2814	59.385	52.5101	29.575	50.3992	60.4571	68.5011	56.3698	33.7627	34.2373	49.6634	49.4753	-0.284335	0.503438	0.93483	no	down	49.4753	0.025271	0.954984	1	no	up	49.4753	-0.592767	0.0586472	0.621738	no	down	49.4753	0.034037	0.921472	0.986624	no	up	49.4753
Arpc4	17	17	17	5	4	14	13	16	13	16	22	20	13.3541	14.8489	9.43501	7.50145	5.915	20.1597	9.82428	13.0478	14.3688	23.4871	25.9732	10.2399	14.0129	0.530508	0.352102	0.8844	no	up	14.0129	0.361875	0.540757	0.954239	no	up	14.0129	0.560062	0.216344	0.910575	no	up	14.0129	0.703164	0.169504	0.592928	no	up	14.0129
Arpc5	60	42	88	39	20	23	61	67	42	24	25	91	47.1322	36.6856	48.84	58.5113	29.575	33.1195	46.0985	54.6378	46.4222	35.2306	29.515	46.5914	42.6966	-0.496002	0.268	0.842598	no	down	42.6966	-0.281382	0.549082	0.955845	no	down	42.6966	-0.354499	0.271824	0.940219	no	down	42.6966	-0.121661	0.731324	0.939525	no	down	42.6966
Arpc5l	50	41	88	31	25	30	66	53	36	20	17	78	39.2769	35.8121	48.84	46.509	36.9688	43.1993	49.8771	43.2209	39.7904	29.3588	20.0702	39.9355	39.4049	-0.0527305	0.904064	0.987338	no	down	39.4049	0.17471	0.704406	0.989289	no	up	39.4049	-0.502963	0.123903	0.812647	no	down	39.4049	-0.228945	0.519165	0.869869	no	down	39.4049
Arpin	9	1	14	5	4	2	6	8	7	7	6	19	7.06983	0.873466	7.77001	7.50145	5.915	2.87996	4.53428	6.52391	7.73703	10.2756	7.08359	9.72788	6.491	-0.484514	0.459724	0.924569	no	down	6.491	-0.0539985	0.936609	1	no	down	6.491	0.447833	0.424437	0.998228	no	up	6.491	-0.595548	0.329962	0.765072	no	down	6.491
Arrb1	10	7	11	1	5	11	12	7	6	10	3	13	7.85537	6.11426	6.105	1.50029	7.39375	15.8398	9.06856	5.70842	6.63174	14.6794	3.54179	6.65592	7.59119	0.733166	0.248366	0.828161	no	up	7.59119	0.751003	0.253242	0.829204	no	up	7.59119	0.120839	0.826484	1	no	up	7.59119	0.341385	0.568109	0.889971	no	up	7.59119
Arrb2	26	15	66	18	24	12	31	49	46	26	30	57	20.424	13.102	36.63	27.0052	35.49	17.2797	23.4271	39.959	50.8434	38.1665	35.4179	29.1836	30.5774	-0.932059	0.0636593	0.550633	no	down	30.5774	0.118277	0.825217	0.994865	no	up	30.5774	-0.146927	0.678434	0.998228	no	down	30.5774	-0.885091	0.0307253	0.227189	no	down	30.5774
Arrdc1	6	0	3	1	3	3	0	3	5	1	3	5	4.71322	0	1.665	1.50029	4.43625	4.31993	0	2.44647	5.52645	1.46794	3.54179	2.55997	2.68144	0.274267	0.683518	0.963434	no	up	2.68144	0.305306	0.649949	0.984023	no	up	2.68144	0.00762399	0.991218	1	no	up	2.68144	0.00104042	0.998814	1	no	up	2.68144
Arrdc2	12	20	17	3	5	5	5	6	11	10	3	5	9.42645	17.4693	9.43501	4.50087	7.39375	7.19989	3.77857	4.89294	12.1582	14.6794	3.54179	2.55997	8.08635	0.111445	0.86497	0.979759	no	up	8.08635	-0.643231	0.335523	0.885085	no	down	8.08635	-0.0724842	0.900554	1	no	down	8.08635	0.652838	0.276406	0.720145	no	up	8.08635
Arrdc3	66	30	43	6	8	4	7	8	2	0	3	7	51.8455	26.204	23.865	9.00174	11.83	5.75991	5.28999	6.52391	2.21058	0	3.54179	3.58396	12.4714	0.389913	0.543188	0.93863	no	up	12.4714	-2.11455	0.000880136	0.0372002	no	down	12.4714	-0.567117	0.322949	0.962484	no	down	12.4714	1.09516	0.0348091	0.248098	no	up	12.4714
Arrdc4	12	17	27	17	5	7	11	6	8	7	7	17	9.42645	14.8489	14.985	25.5049	7.39375	10.0798	8.31285	4.89294	8.84232	10.2756	8.26419	8.70389	10.9609	0.405428	0.508965	0.935282	no	up	10.9609	-0.201096	0.748476	0.990992	no	down	10.9609	0.253462	0.618149	0.998228	no	up	10.9609	-0.348858	0.501044	0.86295	no	down	10.9609
Arsa	47	45	26	14	7	17	69	42	59	16	10	21	36.9202	39.306	14.43	21.0041	10.3513	24.4796	52.1442	34.2505	65.2121	23.4871	11.806	10.7519	28.6786	-0.958405	0.0553225	0.522406	no	down	28.6786	-0.56562	0.280476	0.852348	no	down	28.6786	-1.63958	2.22001e-05	0.00438519	no	down	28.6786	1.19657	0.00475428	0.060628	no	up	28.6786
Arsb	19	8	27	4	6	9	12	12	10	7	1	18	14.9252	6.98773	14.985	6.00116	8.8725	12.9598	9.06856	9.78587	11.0529	10.2756	1.1806	9.21588	9.60923	0.235927	0.705181	0.965805	no	up	9.60923	0.118661	0.853929	0.996958	no	up	9.60923	-0.402186	0.452263	0.998228	no	down	9.60923	0.0505949	0.928026	0.987616	no	up	9.60923
Arsg	21	12	55	24	13	9	20	24	18	13	24	47	16.4963	10.4816	30.525	36.007	19.2238	12.9598	15.1143	19.5717	19.8952	19.0832	28.3344	24.0637	20.9797	-0.32799	0.541424	0.93863	no	down	20.9797	0.0302881	0.957183	1	no	up	20.9797	0.371636	0.340682	0.970038	no	up	20.9797	-0.972257	0.0246341	0.19495	no	down	20.9797
Arsk	2	3	3	2	0	1	5	2	0	1	2	8	1.57107	2.6204	1.665	3.00058	0	1.43998	3.77857	1.63098	0	1.46794	2.3612	4.09595	1.96931	-0.0650089	0.921027	0.990405	no	down	1.96931	-0.135145	0.836007	0.995088	no	down	1.96931	0.33067	0.635022	0.998228	no	up	1.96931	0.206588	0.768307	0.949865	no	up	1.96931
Art3	6	7	6	2	0	2	4	4	4	2	1	6	4.71322	6.11426	3.33	3.00058	0	2.87996	3.02285	3.26196	4.42116	2.93588	1.1806	3.07196	3.16104	-0.150902	0.822994	0.976263	no	down	3.16104	-0.539949	0.428778	0.92589	no	down	3.16104	-0.34005	0.606279	0.998228	no	down	3.16104	0.780959	0.249158	0.692989	no	up	3.16104
Art4	4	0	7	0	1	0	0	1	2	1	3	4	3.14215	0	3.885	0	1.47875	0	0	0.815489	2.21058	1.46794	3.54179	2.04797	1.54914	-0.0333422	0.956811	0.999212	no	down	1.54914	-0.342313	0.571627	0.961052	no	down	1.54914	0.599907	0.391184	0.987552	no	up	1.54914	-0.174974	0.799823	0.960377	no	down	1.54914
Arv1	2	0	6	1	1	1	7	6	2	3	2	9	1.57107	0	3.33	1.50029	1.47875	1.43998	5.28999	4.89294	2.21058	4.40383	2.3612	4.60794	2.75721	-0.726718	0.27419	0.844414	no	down	2.75721	0.46864	0.485993	0.940291	no	up	2.75721	-0.0980955	0.882438	1	no	down	2.75721	-0.603624	0.385478	0.808138	no	down	2.75721
Arvcf	16	18	21	10	13	12	9	10	12	10	3	11	12.5686	15.7224	11.655	15.0029	19.2238	17.2797	6.80142	8.15489	13.2635	14.6794	3.54179	5.63193	11.9604	0.674882	0.256519	0.835134	no	up	11.9604	0.159463	0.794136	0.992799	no	up	11.9604	-0.251528	0.617755	0.998228	no	down	11.9604	-0.0797237	0.876428	0.981174	no	down	11.9604
As3mt	86	56	91	32	27	38	50	60	38	24	36	132	67.5562	48.9141	50.505	48.0093	39.9263	54.7191	37.7857	48.9294	42.001	35.2306	42.5015	67.5832	48.6384	0.319082	0.456567	0.923568	no	up	48.6384	-0.096011	0.829606	0.994865	no	down	48.6384	0.205346	0.517534	0.998228	no	up	48.6384	0.304648	0.37831	0.802543	no	up	48.6384
Asah1	28	23	33	13	10	18	22	35	17	11	12	45	21.995	20.0897	18.315	19.5038	14.7875	25.9196	16.6257	28.5421	18.7899	16.1474	14.1672	23.0397	19.8269	0.20514	0.688777	0.963671	no	up	19.8269	0.225691	0.67335	0.986581	no	up	19.8269	-0.200832	0.612867	0.998228	no	down	19.8269	0.230816	0.59563	0.898691	no	up	19.8269
Asap2	4	2	24	5	2	3	12	4	4	7	6	14	3.14215	1.74693	13.32	7.50145	2.9575	4.31993	9.06856	3.26196	4.42116	10.2756	7.08359	7.16791	6.1889	-0.180755	0.784578	0.974601	no	down	6.1889	0.566871	0.409937	0.918494	no	up	6.1889	0.399975	0.490367	0.998228	no	up	6.1889	-1.21309	0.0537388	0.323758	no	down	6.1889
Asap3	1	0	14	2	7	0	10	23	19	2	6	8	0.785537	0	7.77001	3.00058	10.3513	0	7.55714	18.7563	21.0005	2.93588	7.08359	4.09595	6.94472	-2.37284	0.000229923	0.0148602	no	down	6.94472	0.564676	0.411354	0.918494	no	up	6.94472	-1.45917	0.0107173	0.288148	no	down	6.94472	-1.9579	0.00275909	0.0398586	no	down	6.94472
Asb13	11	17	34	11	19	9	30	23	17	7	8	36	8.64091	14.8489	18.87	16.5032	28.0963	12.9598	22.6714	18.7563	18.7899	10.2756	9.44479	18.4318	16.5241	-0.516697	0.353846	0.884607	no	down	16.5241	0.167357	0.776249	0.992001	no	up	16.5241	-0.528254	0.218343	0.912252	no	down	16.5241	-0.732739	0.119192	0.49659	no	down	16.5241
Asb2	1	3	15	5	3	2	1	6	3	2	8	20	0.785537	2.6204	8.32501	7.50145	4.43625	2.87996	0.755714	4.89294	3.31587	2.93588	9.44479	10.2399	4.84447	0.149237	0.825107	0.976263	no	up	4.84447	0.51929	0.452417	0.931466	no	up	4.84447	1.05396	0.0901109	0.733361	no	up	4.84447	-1.27134	0.0533216	0.322829	no	down	4.84447
Asb6	24	16	28	14	18	6	21	26	21	23	14	44	18.8529	13.9755	15.54	21.0041	26.6175	8.63987	15.87	21.2027	23.2111	33.7627	16.5284	22.5277	19.811	-0.834038	0.134686	0.708082	no	down	19.811	-0.584943	0.314065	0.87186	no	down	19.811	0.237883	0.550382	0.998228	no	up	19.811	-0.279043	0.530295	0.875086	no	down	19.811
Asb7	7	9	19	9	6	0	13	11	11	3	18	11	5.49876	7.86119	10.545	13.5026	8.8725	0	9.82428	8.97038	12.1582	4.40383	21.2508	5.63193	9.04329	-1.49687	0.0198711	0.328533	no	down	9.04329	-0.990734	0.13703	0.724218	no	down	9.04329	-0.0119559	0.982004	1	no	down	9.04329	-0.578129	0.315674	0.752927	no	down	9.04329
Asb8	16	11	21	6	10	7	26	16	11	3	20	38	12.5686	9.60813	11.655	9.00174	14.7875	10.0798	19.6486	13.0478	12.1582	4.40383	23.612	19.4558	13.3356	-0.417899	0.482957	0.930627	no	down	13.3356	-0.0472888	0.93945	1	no	down	13.3356	0.104177	0.823714	1	no	up	13.3356	-0.064459	0.901558	0.985015	no	down	13.3356
Ascc1	9	18	13	5	2	10	3	9	7	5	10	27	7.06983	15.7224	7.21501	7.50145	2.9575	14.3998	2.26714	7.3394	7.73703	7.33971	11.806	13.8238	8.76492	0.957552	0.130209	0.701172	no	up	8.76492	0.161553	0.801905	0.993467	no	up	8.76492	0.811787	0.131862	0.82645	no	up	8.76492	0.707985	0.217395	0.657318	no	up	8.76492
Ascc2	8	7	10	3	6	5	4	13	13	8	10	12	6.2843	6.11426	5.55	4.50087	8.8725	7.19989	3.02285	10.6014	14.3688	11.7435	11.806	6.14392	8.01735	-0.257762	0.6873	0.963434	no	down	8.01735	0.173043	0.795056	0.992799	no	up	8.01735	0.0514212	0.924217	1	no	up	8.01735	0.0146499	0.980384	0.997456	no	up	8.01735
Ascc3	4	1	14	5	5	4	6	5	4	0	1	6	3.14215	0.873466	7.77001	7.50145	7.39375	5.75991	4.53428	4.07745	4.42116	0	1.1806	3.07196	4.14385	0.128393	0.849013	0.977851	no	up	4.14385	0.783796	0.258663	0.833378	no	up	4.14385	-0.85482	0.185936	0.89314	no	down	4.14385	-1.27034	0.0530957	0.322405	no	down	4.14385
Asf1a	23	25	41	22	16	9	26	28	7	5	7	42	18.0674	21.8366	22.755	33.0064	23.66	12.9598	19.6486	22.8337	7.73703	7.33971	8.26419	21.5037	18.301	-0.250312	0.663405	0.958567	no	down	18.301	-0.444194	0.455856	0.931466	no	down	18.301	-0.307742	0.499366	0.998228	no	down	18.301	-0.35985	0.449657	0.837951	no	down	18.301
Asgr1	640	566	643	210	268	306	233	315	222	250	418	799	502.744	494.382	356.865	315.061	396.305	440.633	176.081	256.879	245.374	366.986	493.49	409.083	371.157	0.929446	0.0020079	0.0790019	no	up	371.157	-0.180287	0.56766	0.960876	no	down	371.157	0.883893	5.35096e-05	0.00892965	no	up	371.157	0.469096	0.0508615	0.312411	no	up	371.157
Asgr2	615	694	924	337	322	295	674	605	477	270	535	1143	483.105	606.185	512.82	505.598	476.158	424.793	509.351	493.371	527.223	396.344	631.62	585.209	512.648	-0.245855	0.406697	0.903493	no	down	512.648	-0.337088	0.281013	0.852575	no	down	512.648	0.078269	0.713182	0.998228	no	up	512.648	0.123176	0.602564	0.898713	no	up	512.648
Ash1l	25	16	37	8	13	8	25	14	19	11	17	31	19.6384	13.9755	20.535	12.0023	19.2238	11.5198	18.8928	11.4168	21.0005	16.1474	20.0702	15.8718	16.6912	-0.397062	0.476018	0.929891	no	down	16.6912	-0.385062	0.50583	0.945553	no	down	16.6912	0.0208481	0.960196	1	no	up	16.6912	-0.0618915	0.891816	0.984139	no	down	16.6912
Ash2l	18	14	39	11	15	12	26	34	14	18	20	29	14.1397	12.2285	21.645	16.5032	22.1813	17.2797	19.6486	27.7266	15.4741	26.423	23.612	14.8478	19.3091	-0.247642	0.641526	0.954988	no	down	19.3091	0.344921	0.540066	0.954239	no	up	19.3091	-0.0133702	0.973256	1	no	down	19.3091	-0.538799	0.231345	0.673441	no	down	19.3091
Asic5	70	44	47	1	5	4	7	4	7	4	1	34	54.9876	38.4325	26.085	1.50029	7.39375	5.75991	5.28999	3.26196	7.73703	5.87177	1.1806	17.4078	14.5757	0.362175	0.595762	0.953295	no	up	14.5757	-1.60469	0.019782	0.309095	no	down	14.5757	0.388538	0.562111	0.998228	no	up	14.5757	1.24473	0.0677941	0.370513	no	up	14.5757
Asl	433	517	461	165	225	121	185	288	268	225	265	601	340.138	451.582	255.855	247.548	332.719	174.237	139.807	234.861	296.218	330.287	312.859	307.708	285.318	-0.297509	0.406875	0.903493	no	down	285.318	-1.08823	0.00381501	0.106108	no	down	285.318	0.489153	0.0585247	0.621119	no	up	285.318	0.482137	0.0902716	0.434851	no	up	285.318
Asna1	55	53	64	27	33	29	29	54	73	41	51	61	43.2045	46.2937	35.52	40.5078	48.7988	41.7594	21.9157	44.0364	80.6862	60.1856	60.2105	31.2316	46.1959	-0.176334	0.722697	0.968848	no	down	46.1959	-0.0758927	0.884146	0.998363	no	down	46.1959	0.0372866	0.921096	1	no	up	46.1959	0.108107	0.794768	0.959291	no	up	46.1959
Asns	12	2	8	2	4	12	31	14	10	10	2	9	9.42645	1.74693	4.44	3.00058	5.915	17.2797	23.4271	11.4168	11.0529	14.6794	2.3612	4.60794	9.11284	-0.0942933	0.881918	0.98388	no	down	9.11284	1.03453	0.121343	0.699885	no	up	9.11284	-0.972252	0.0805313	0.709247	no	down	9.11284	0.279457	0.650644	0.914947	no	up	9.11284
Asnsd1	37	40	36	11	9	23	32	27	9	16	8	38	29.0649	34.9386	19.98	16.5032	13.3088	33.1195	24.1828	22.0182	9.94761	23.4871	9.44479	19.4558	21.2876	0.645644	0.214675	0.806927	no	up	21.2876	-0.0194609	0.971083	1	no	down	21.2876	-0.109717	0.791633	0.998228	no	down	21.2876	0.809447	0.0674039	0.369215	no	up	21.2876
Aspdh	260	202	299	88	99	78	76	109	80	84	152	327	204.24	176.44	165.945	132.025	146.396	112.318	57.4342	88.8883	88.4232	123.307	179.451	167.422	136.858	0.523937	0.139624	0.719224	no	up	136.858	-0.713734	0.0518556	0.499299	no	down	136.858	0.97944	0.000120315	0.0159525	no	up	136.858	0.336155	0.219867	0.661102	no	up	136.858
Aspg	113	113	146	84	69	28	121	115	61	50	63	142	88.7657	98.7017	81.0301	126.024	102.034	40.3194	91.4413	93.7813	67.4227	73.3971	74.3777	72.7031	84.1665	-0.933621	0.0173551	0.305418	no	down	84.1665	-1.07094	0.00874582	0.182437	no	down	84.1665	-0.196555	0.457834	0.998228	no	down	84.1665	-0.118265	0.680804	0.926142	no	down	84.1665
Asph	23	7	14	5	7	5	14	7	7	5	13	15	18.0674	6.11426	7.77001	7.50145	10.3513	7.19989	10.58	5.70842	7.73703	7.33971	15.3478	7.6799	9.28309	-0.0382761	0.951594	0.99821	no	down	9.28309	-0.521043	0.419683	0.920722	no	down	9.28309	0.258825	0.620553	0.998228	no	up	9.28309	0.423352	0.445496	0.834929	no	up	9.28309
Aspscr1	9	12	11	8	6	5	10	11	7	7	19	22	7.06983	10.4816	6.105	12.0023	8.8725	7.19989	7.55714	8.97038	7.73703	10.2756	22.4314	11.2639	9.99721	-0.0432402	0.944451	0.995747	no	down	9.99721	-0.141117	0.825636	0.994865	no	down	9.99721	0.723247	0.144114	0.847085	no	up	9.99721	0.0264312	0.961303	0.992322	no	up	9.99721
Asrgl1	13	18	17	9	19	14	36	39	15	15	18	32	10.212	15.7224	9.43501	13.5026	28.0963	20.1597	27.2057	31.8041	16.5794	22.0191	21.2508	16.3838	19.3642	-0.327618	0.54789	0.94042	no	down	19.3642	0.523595	0.36574	0.902364	no	up	19.3642	-0.343233	0.415658	0.996569	no	down	19.3642	-0.263448	0.582613	0.894656	no	down	19.3642
Gamt	1055	881	432	72	135	421	210	116	58	198	120	277	828.742	769.524	239.76	108.021	199.631	606.231	158.7	94.5967	64.1068	290.653	141.672	141.822	303.622	2.26116	1.70732e-07	4.13129e-05	yes	up	303.622	-0.443379	0.326148	0.882277	no	down	303.622	0.785954	0.0179537	0.366931	no	up	303.622	1.96633	4.4521e-08	3.5034e-06	yes	up	881.196
Aste1	3	0	2	1	3	3	11	0	1	1	0	1	2.35661	0	1.11	1.50029	4.43625	4.31993	8.31285	0	1.10529	1.46794	0	0.511994	2.09343	-0.0702996	0.914309	0.989087	no	down	2.09343	0.589163	0.358321	0.900268	no	up	2.09343	-1.02549	0.143445	0.847085	no	down	2.09343	-0.346386	0.618292	0.902248	no	down	2.09343
Asun	9	9	13	4	5	4	17	12	12	3	2	13	7.06983	7.86119	7.21501	6.00116	7.39375	5.75991	12.8471	9.78587	13.2635	4.40383	2.3612	6.65592	7.55152	-0.79418	0.206987	0.797748	no	down	7.55152	-0.210992	0.748057	0.990992	no	down	7.55152	-1.08897	0.04183	0.541273	no	down	7.55152	0.084563	0.882405	0.981838	no	up	7.55152
Asxl1	7	6	7	5	1	4	10	6	8	6	3	5	5.49876	5.2408	3.885	7.50145	1.47875	5.75991	7.55714	4.89294	8.84232	8.80765	3.54179	2.55997	5.46387	-0.265479	0.687553	0.963491	no	down	5.46387	0.0435646	0.948998	1	no	up	5.46387	-0.483403	0.415517	0.996479	no	down	5.46387	0.254093	0.688119	0.9283	no	up	5.46387
Atad1	24	28	27	11	8	13	23	14	5	7	2	17	18.8529	24.457	14.985	16.5032	11.83	18.7197	17.3814	11.4168	5.52645	10.2756	2.3612	8.70389	13.4178	0.505692	0.384929	0.899187	no	up	13.4178	-0.246928	0.678962	0.988008	no	down	13.4178	-0.579434	0.238954	0.925941	no	down	13.4178	0.484817	0.329205	0.764581	no	up	13.4178
Atad2b	7	5	5	2	1	5	0	5	4	0	0	7	5.49876	4.36733	2.775	3.00058	1.47875	7.19989	0	4.07745	4.42116	0	0	3.58396	3.03357	0.589294	0.38716	0.899187	no	up	3.03357	0.104841	0.878247	0.998363	no	up	3.03357	-0.449301	0.514838	0.998228	no	down	3.03357	0.572026	0.411108	0.821791	no	up	3.03357
Atad3a	90	101	81	28	50	38	122	84	65	42	60	94	70.6983	88.2201	44.955	42.0081	73.9375	54.7191	92.1971	68.5011	71.8439	61.6536	70.8359	48.1274	65.6414	-0.460385	0.258847	0.836369	no	down	65.6414	-0.484261	0.256635	0.832487	no	down	65.6414	-0.367875	0.209501	0.905249	no	down	65.6414	0.55122	0.0898728	0.434288	no	up	65.6414
Atat1	22	23	28	14	8	11	19	9	15	8	10	23	17.2818	20.0897	15.54	21.0041	11.83	15.8398	14.3586	7.3394	16.5794	11.7435	11.806	11.7759	14.599	0.271138	0.62923	0.953918	no	up	14.599	-0.220545	0.702573	0.989289	no	down	14.599	-0.0865624	0.846684	1	no	down	14.599	0.184301	0.692792	0.928744	no	up	14.599
Ate1	16	16	24	9	3	10	20	19	12	8	8	34	12.5686	13.9755	13.32	13.5026	4.43625	14.3998	15.1143	15.4943	13.2635	11.7435	9.44479	17.4078	12.8892	-0.0505473	0.929939	0.991539	no	down	12.8892	0.0792995	0.894772	0.998363	no	up	12.8892	-0.122651	0.787658	0.998228	no	down	12.8892	0.253869	0.613114	0.900967	no	up	12.8892
Atf1	11	9	19	8	5	6	7	9	6	9	0	20	8.64091	7.86119	10.545	12.0023	7.39375	8.63987	5.28999	7.3394	6.63174	13.2115	0	10.2399	8.14963	0.321926	0.619099	0.953507	no	up	8.14963	0.0313554	0.962365	1	no	up	8.14963	0.238923	0.670556	0.998228	no	up	8.14963	-0.228816	0.696446	0.930475	no	down	8.14963
Atf2	9	5	7	4	0	1	1	5	4	3	1	3	7.06983	4.36733	3.885	6.00116	0	1.43998	0.755714	4.07745	4.42116	4.40383	1.1806	1.53598	3.2615	-0.257019	0.701485	0.965291	no	down	3.2615	-0.837371	0.215154	0.803816	no	down	3.2615	-0.271458	0.687247	0.998228	no	down	3.2615	0.476321	0.485141	0.855626	no	up	3.2615
Atf3	4	2	19	4	24	12	107	46	29	15	11	43	3.14215	1.74693	10.545	6.00116	35.49	17.2797	80.8614	37.5125	32.0534	22.0191	12.9866	22.0157	23.4711	-1.40605	0.015295	0.286899	no	down	23.4711	1.89383	0.00328467	0.0968299	no	up	23.4711	-1.25604	0.00616364	0.213064	no	down	23.4711	-1.87787	0.000816362	0.0155237	no	down	23.4711
Atf4	77	99	166	75	70	89	194	124	123	70	99	221	60.4864	86.4731	92.1301	112.522	103.513	128.158	146.608	101.121	135.951	102.756	116.879	113.151	108.312	-0.0139872	0.967635	1	no	down	108.312	0.751771	0.0409644	0.447146	no	up	108.312	-0.19534	0.433412	0.998228	no	down	108.312	-0.451258	0.112202	0.481969	no	down	108.312
Cd302	430	485	988	448	392	147	364	412	160	184	236	1223	337.781	423.631	548.34	672.13	579.67	211.677	275.08	335.982	176.846	270.101	278.621	626.168	394.669	-0.231682	0.567071	0.945529	no	down	394.669	-0.736313	0.0836119	0.612627	no	down	394.669	0.554488	0.0642032	0.645299	no	up	394.669	-0.627852	0.0561609	0.331048	no	down	394.669
Atf6	33	24	28	15	5	8	29	11	9	4	12	24	25.9227	20.9632	15.54	22.5043	7.39375	11.5198	21.9157	8.97038	9.94761	5.87177	14.1672	12.2878	14.7504	-0.147481	0.802399	0.974739	no	down	14.7504	-0.798838	0.186659	0.778921	no	down	14.7504	-0.272354	0.565969	0.998228	no	down	14.7504	0.531297	0.282051	0.724976	no	up	14.7504
Atf6b	15	13	37	11	16	9	24	16	21	17	24	37	11.7831	11.3551	20.535	16.5032	23.66	12.9598	18.1371	13.0478	23.2111	24.955	28.3344	18.9438	18.6188	-0.347216	0.522249	0.936697	no	down	18.6188	0.198072	0.729629	0.989514	no	up	18.6188	0.364145	0.35758	0.975483	no	up	18.6188	-0.705067	0.118127	0.494677	no	down	18.6188
Atf7	22	21	32	10	8	12	20	27	15	12	17	36	17.2818	18.3428	17.76	15.0029	11.83	17.2797	15.1143	22.0182	16.5794	17.6153	20.0702	18.4318	17.2772	-0.0472747	0.928998	0.991265	no	down	17.2772	-0.0366859	0.947088	1	no	down	17.2772	0.0559553	0.8888	1	no	up	17.2772	0.198523	0.654255	0.916032	no	up	17.2772
Atf7ip	9	8	23	5	8	1	14	18	14	11	15	19	7.06983	6.98773	12.765	7.50145	11.83	1.43998	10.58	14.6788	15.4741	16.1474	17.709	9.72788	10.9926	-1.52557	0.0140291	0.271032	no	down	10.9926	-0.731341	0.260873	0.835674	no	down	10.9926	0.0494179	0.915307	1	no	up	10.9926	-0.529102	0.318635	0.755564	no	down	10.9926
Atg10	4	9	4	1	1	6	2	1	2	1	4	7	3.14215	7.86119	2.22	1.50029	1.47875	8.63987	1.51143	0.815489	2.21058	1.46794	4.72239	3.58396	3.26284	1.35495	0.0495275	0.499426	no	up	3.26284	0.194637	0.778206	0.992001	no	up	3.26284	0.708034	0.289241	0.943591	no	up	3.26284	0.98132	0.149284	0.552556	no	up	3.26284
Atg101	54	32	39	10	13	16	50	33	16	18	29	42	42.419	27.9509	21.645	15.0029	19.2238	23.0396	37.7857	26.9111	17.6846	26.423	34.2373	21.5037	26.1522	-0.222562	0.660078	0.958567	no	down	26.1522	-0.527808	0.314561	0.871934	no	down	26.1522	-0.0408178	0.913757	1	no	down	26.1522	0.80567	0.0530955	0.322405	no	up	26.1522
Atg12	22	26	38	15	14	5	45	43	23	25	14	39	17.2818	22.7101	21.09	22.5043	20.7025	7.19989	34.0071	35.066	25.4217	36.6986	16.5284	19.9677	23.2648	-1.56248	0.00429067	0.129375	no	down	23.2648	-0.943168	0.0991245	0.655103	no	down	23.2648	-0.39105	0.296494	0.952041	no	down	23.2648	-0.092011	0.828143	0.96832	no	down	23.2648
Atg13	80	59	127	55	33	49	84	68	39	49	76	140	62.843	51.5345	70.4851	82.5159	48.7988	70.5589	63.4799	55.4533	43.1063	71.9292	89.7255	71.6791	65.1758	0.349693	0.372729	0.893775	no	up	65.1758	0.274531	0.5048	0.945553	no	up	65.1758	0.491217	0.0840976	0.719484	no	up	65.1758	-0.223282	0.47935	0.853796	no	down	65.1758
Atg14	18	11	31	5	4	7	17	17	13	5	15	31	14.1397	9.60813	17.205	7.50145	5.915	10.0798	12.8471	13.8633	14.3688	7.33971	17.709	15.8718	12.2041	-0.313941	0.59958	0.953295	no	down	12.2041	-0.143306	0.817879	0.994865	no	down	12.2041	0.0289615	0.951283	1	no	up	12.2041	0.0907223	0.861931	0.976706	no	up	12.2041
Atg16l1	23	24	43	19	24	9	34	24	28	23	22	42	18.0674	20.9632	23.865	28.5055	35.49	12.9598	25.6943	19.5717	30.9481	33.7627	25.9732	21.5037	24.7754	-0.728802	0.160987	0.745529	no	down	24.7754	-0.390972	0.472524	0.936306	no	down	24.7754	0.0623329	0.864724	1	no	up	24.7754	-0.511263	0.208911	0.646334	no	down	24.7754
Atg16l2	24	10	27	8	9	7	18	14	14	12	10	49	18.8529	8.73466	14.985	12.0023	13.3088	10.0798	13.6028	11.4168	15.4741	17.6153	11.806	25.0877	14.4139	-0.253502	0.662899	0.958567	no	down	14.4139	-0.296336	0.623095	0.97681	no	down	14.4139	0.427561	0.335509	0.968418	no	up	14.4139	0.0237616	0.961276	0.992322	no	up	14.4139
Atg2a	16	13	17	4	6	7	16	9	17	5	11	17	12.5686	11.3551	9.43501	6.00116	8.8725	10.0798	12.0914	7.3394	18.7899	7.33971	12.9866	8.70389	10.4636	-0.260785	0.66492	0.959272	no	down	10.4636	-0.193402	0.756966	0.990992	no	down	10.4636	-0.325718	0.50439	0.998228	no	down	10.4636	0.43778	0.410207	0.820855	no	up	10.4636
Atg3	56	72	66	33	36	24	40	38	20	13	13	109	43.9901	62.8896	36.63	49.5096	53.235	34.5595	30.2285	30.9886	22.1058	19.0832	15.3478	55.8073	37.8646	0.298704	0.560629	0.944369	no	up	37.8646	-0.541568	0.307447	0.86884	no	down	37.8646	0.167066	0.673899	0.998228	no	up	37.8646	0.184818	0.659145	0.918041	no	up	37.8646
Atg4b	22	20	43	22	10	16	61	52	28	24	23	42	17.2818	17.4693	23.865	33.0064	14.7875	23.0396	46.0985	42.4054	30.9481	35.2306	27.1538	21.5037	27.7325	-0.722368	0.141424	0.723058	no	down	27.7325	0.376068	0.474192	0.93645	no	up	27.7325	-0.520719	0.145716	0.848777	no	down	27.7325	-0.400947	0.33472	0.768939	no	down	27.7325
Atg4c	13	8	6	6	11	8	8	11	2	5	6	9	10.212	6.98773	3.33	9.00174	16.2663	11.5198	6.04571	8.97038	2.21058	7.33971	7.08359	4.60794	7.79795	0.642435	0.322066	0.867176	no	up	7.79795	0.214833	0.746356	0.990992	no	up	7.79795	0.0496427	0.931015	1	no	up	7.79795	-0.0407291	0.945161	0.991718	no	down	7.79795
Atg4d	37	23	35	16	23	10	28	33	29	13	27	54	29.0649	20.0897	19.425	24.0046	34.0113	14.3998	21.16	26.9111	32.0534	19.0832	31.8761	27.6477	24.9772	-0.67492	0.193912	0.783879	no	down	24.9772	-0.575279	0.287669	0.855731	no	down	24.9772	-0.000817369	0.998245	1	no	down	24.9772	-0.0279058	0.945781	0.991718	no	down	24.9772
Atg5	74	88	136	73	50	41	90	95	59	59	72	157	58.1298	76.865	75.4801	109.521	73.9375	59.0391	68.0142	77.4715	65.2121	86.6086	85.0031	80.383	76.3054	-0.217166	0.566628	0.945529	no	down	76.3054	-0.15946	0.688361	0.989289	no	down	76.3054	0.242543	0.360093	0.977123	no	up	76.3054	-0.329223	0.262847	0.70607	no	down	76.3054
Atg7	76	63	64	44	32	41	70	69	57	62	50	115	59.7008	55.0284	35.52	66.0127	47.32	59.0391	52.8999	56.2688	63.0015	91.0124	59.0299	58.8793	58.6427	0.0395658	0.92351	0.990799	no	up	58.6427	0.0357119	0.934165	1	no	up	58.6427	0.251396	0.399438	0.992086	no	up	58.6427	0.233742	0.48511	0.855626	no	up	58.6427
Atg9a	116	103	147	74	67	44	83	94	83	47	107	165	91.1223	89.967	81.5851	111.021	99.0763	63.359	62.7242	76.656	91.7391	68.9933	126.324	84.4789	87.2539	-0.227571	0.561453	0.944369	no	down	87.2539	-0.455566	0.265977	0.837972	no	down	87.2539	0.270935	0.32964	0.964989	no	up	87.2539	-0.0878382	0.773397	0.950998	no	down	87.2539
Athl1	35	37	53	19	22	21	27	41	42	17	34	62	27.4938	32.3182	29.415	28.5055	32.5325	30.2395	20.4043	33.4351	46.4222	24.955	40.1403	31.7436	31.4671	-0.110924	0.81641	0.975537	no	down	31.4671	0.0204275	0.967466	1	no	up	31.4671	-0.0233792	0.947237	1	no	down	31.4671	-0.0078827	0.983941	0.998406	no	down	31.4671
Atic	32	30	68	16	23	26	45	54	33	29	51	101	25.1372	26.204	37.74	24.0046	34.0113	37.4394	34.0071	44.0364	36.4746	42.5703	60.2105	51.7114	37.7956	-0.0326901	0.94055	0.994384	no	down	37.7956	0.494088	0.288687	0.856145	no	up	37.7956	0.414735	0.18469	0.890463	no	up	37.7956	-0.311152	0.392919	0.811143	no	down	37.7956
Atl2	37	26	39	8	15	8	22	15	3	5	3	50	29.0649	22.7101	21.645	12.0023	22.1813	11.5198	16.6257	12.2323	3.31587	7.33971	3.54179	25.5997	15.6482	0.16128	0.795393	0.974739	no	up	15.6482	-0.850694	0.181227	0.770352	no	down	15.6482	0.215783	0.678256	0.998228	no	up	15.6482	0.361045	0.502739	0.86295	no	up	15.6482
Atl3	11	9	9	8	4	11	6	8	4	1	0	8	8.64091	7.86119	4.995	12.0023	5.915	15.8398	4.53428	6.52391	4.42116	1.46794	0	4.09595	6.35812	1.01931	0.118738	0.68838	no	up	6.35812	0.514905	0.440323	0.92924	no	up	6.35812	-0.815311	0.180931	0.890463	no	down	6.35812	0.118283	0.844877	0.971273	no	up	6.35812
Atmin	6	1	13	6	9	7	8	9	5	5	6	11	4.71322	0.873466	7.21501	9.00174	13.3088	10.0798	6.04571	7.3394	5.52645	7.33971	7.08359	5.63193	7.01324	0.401145	0.531468	0.93863	no	up	7.01324	1.16213	0.0850238	0.618176	no	up	7.01324	0.0380752	0.945273	1	no	up	7.01324	-1.24473	0.0386727	0.264907	no	down	7.01324
Atn1	9	10	22	11	11	8	11	22	18	9	7	18	7.06983	8.73466	12.21	16.5032	16.2663	11.5198	8.31285	17.9408	19.8952	13.2115	8.26419	9.21588	12.4287	-0.349361	0.550172	0.941293	no	down	12.4287	0.440227	0.477151	0.937597	no	up	12.4287	-0.524954	0.261193	0.932977	no	down	12.4287	-0.742983	0.14818	0.550994	no	down	12.4287
Atoh8	38	36	126	26	30	42	83	118	101	62	90	130	29.8504	31.4448	69.9301	39.0075	44.3625	60.4791	62.7242	96.2277	111.634	91.0124	106.254	66.5592	67.4572	-0.543457	0.199696	0.79495	no	down	67.4572	0.89409	0.0501804	0.487157	no	up	67.4572	-0.0422405	0.88999	1	no	down	67.4572	-0.702316	0.0514521	0.315393	no	down	67.4572
Atox1	184	164	221	75	99	180	252	241	156	148	190	344	144.539	143.248	122.655	112.522	146.396	259.196	190.44	196.533	172.425	217.255	224.314	176.126	175.471	0.437006	0.143741	0.724667	no	up	175.471	0.799484	0.0117332	0.223554	no	up	175.471	0.130356	0.547142	0.998228	no	up	175.471	0.179291	0.467893	0.846968	no	up	175.471
Atp10a	0	1	4	0	1	0	1	2	7	0	1	4	0	0.873466	2.22	0	1.47875	0	0.755714	1.63098	7.73703	0	1.1806	2.04797	1.49371	-0.995141	0.104995	0.660502	no	down	1.49371	0.123745	0.833996	0.994892	no	up	1.49371	-0.754724	0.280748	0.942786	no	down	1.49371	-0.437626	0.519377	0.869869	no	down	1.49371
Atp11a	2	6	54	21	13	1	11	6	5	3	15	29	1.57107	5.2408	29.97	31.5061	19.2238	1.43998	8.31285	4.89294	5.52645	4.40383	17.709	14.8478	12.0537	-0.624176	0.330005	0.869857	no	down	12.0537	-0.0231855	0.972413	1	no	down	12.0537	0.864158	0.0898542	0.732953	no	up	12.0537	-2.43933	1.11997e-05	0.000446098	no	down	12.0537
Atp11b	12	12	18	5	4	4	7	4	2	4	1	9	9.42645	10.4816	9.99001	7.50145	5.915	5.75991	5.28999	3.26196	2.21058	5.87177	1.1806	4.60794	5.9581	0.493036	0.457441	0.92388	no	up	5.9581	-0.591136	0.376276	0.90596	no	down	5.9581	0.0697104	0.90738	1	no	up	5.9581	0.211182	0.721415	0.937183	no	up	5.9581
Atp11c	11	9	7	3	1	3	2	2	2	0	1	3	8.64091	7.86119	3.885	4.50087	1.47875	4.31993	1.51143	1.63098	2.21058	0	1.1806	1.53598	3.22969	0.688486	0.313836	0.859056	no	up	3.22969	-0.785123	0.250515	0.827702	no	down	3.22969	-0.350373	0.606612	0.998228	no	down	3.22969	0.883322	0.185562	0.617625	no	up	3.22969
Atp13a1	37	36	88	46	38	29	73	77	79	40	86	106	29.0649	31.4448	48.84	69.0133	56.1925	41.7594	55.1671	62.7927	87.3179	58.7177	101.531	54.2713	58.0094	-0.63205	0.146235	0.728342	no	down	58.0094	0.450692	0.332604	0.883939	no	up	58.0094	0.0572542	0.852534	1	no	up	58.0094	-0.848377	0.0176583	0.158547	no	down	58.0094
Atp13a2	23	10	50	6	18	16	28	40	23	24	25	29	18.0674	8.73466	27.75	9.00174	26.6175	23.0396	21.16	32.6196	25.4217	35.2306	29.515	14.8478	22.6671	-0.194337	0.721386	0.968848	no	down	22.6671	0.636056	0.271388	0.842006	no	up	22.6671	-0.0381154	0.927936	1	no	down	22.6671	-0.576946	0.226202	0.66655	no	down	22.6671
Atp13a3	51	69	27	8	11	16	18	7	6	5	2	31	40.0624	60.2692	14.985	12.0023	16.2663	23.0396	13.6028	5.70842	6.63174	7.33971	2.3612	15.8718	18.1784	1.11782	0.0546068	0.521242	no	up	18.1784	-1.04234	0.0742109	0.583499	no	down	18.1784	0.0775489	0.874505	1	no	up	18.1784	1.5467	0.001465	0.0248767	no	up	18.1784
Atp1a1	252	321	313	144	144	131	327	248	210	158	208	475	197.955	280.383	173.715	216.042	212.94	188.637	247.118	202.241	232.111	231.935	245.564	243.197	222.653	-0.250208	0.417844	0.909198	no	down	222.653	-0.319997	0.324831	0.881715	no	down	222.653	0.0797083	0.715899	0.998228	no	up	222.653	0.250534	0.30467	0.741867	no	up	222.653
Atp1b1	124	89	54	29	56	44	73	111	105	32	26	81	97.4066	77.7385	29.97	43.5084	82.81	63.359	55.1671	90.5193	116.055	46.9742	30.6956	41.4715	64.6396	-0.428374	0.350961	0.882758	no	down	64.6396	-0.427685	0.374496	0.905264	no	down	64.6396	-1.05321	0.00266103	0.131409	no	down	64.6396	0.722455	0.0576559	0.336031	no	up	64.6396
Atp1b3	39	35	66	23	28	24	59	62	34	28	33	75	30.636	30.5713	36.63	34.5067	41.405	34.5595	44.5871	50.5603	37.5799	41.1024	38.9597	38.3995	38.2914	-0.333911	0.435255	0.91582	no	down	38.2914	0.17093	0.705994	0.989289	no	up	38.2914	-0.167465	0.58081	0.998228	no	down	38.2914	-0.268364	0.436104	0.830366	no	down	38.2914
Atp2a2	64	63	162	97	56	45	134	102	95	48	46	141	50.2744	55.0284	89.9101	145.528	82.81	64.799	101.266	83.1799	105.003	70.4612	54.3075	72.1911	81.2298	-0.531395	0.170928	0.753609	no	down	81.2298	0.294854	0.475191	0.937407	no	up	81.2298	-0.525306	0.0589587	0.623673	no	down	81.2298	-0.947437	0.00227424	0.0351635	no	down	81.2298
Atp2b1	4	4	9	4	3	1	6	1	3	2	1	10	3.14215	3.49386	4.995	6.00116	4.43625	1.43998	4.53428	0.815489	3.31587	2.93588	1.1806	5.11994	3.45087	-0.20254	0.762909	0.973431	no	down	3.45087	-0.336297	0.620979	0.97681	no	down	3.45087	0.136023	0.835565	1	no	up	3.45087	-0.446619	0.504487	0.863776	no	down	3.45087
Atp2b2	1	2	10	0	1	14	21	13	12	7	5	11	0.785537	1.74693	5.55	0	1.47875	20.1597	15.87	10.6014	13.2635	10.2756	5.90299	5.63193	7.60552	0.178485	0.776847	0.974601	no	up	7.60552	2.36658	0.000535358	0.0255258	no	up	7.60552	-0.773687	0.15887	0.867137	no	down	7.60552	-0.506683	0.435877	0.830366	no	down	7.60552
Atp2c1	8	11	10	8	5	6	5	11	3	2	3	8	6.2843	9.60813	5.55	12.0023	7.39375	8.63987	3.77857	8.97038	3.31587	2.93588	3.54179	4.09595	6.34307	0.420246	0.519763	0.936354	no	up	6.34307	0.00549526	0.993429	1	no	up	6.34307	-0.424017	0.471083	0.998228	no	down	6.34307	-0.0261172	0.964936	0.994087	no	down	6.34307
Atp5a1	990	889	829	283	278	385	438	463	293	296	252	916	777.682	776.511	460.095	424.582	411.093	554.391	331.003	377.572	323.85	434.511	297.511	468.986	469.816	0.662119	0.0231961	0.357508	no	up	469.816	-0.478168	0.1187	0.696319	no	down	469.816	0.215722	0.309702	0.956001	no	up	469.816	0.818835	0.000444079	0.00957596	no	up	469.816
Atp5b	1178	1105	1284	488	418	621	1183	1032	583	555	622	1272	925.363	965.18	712.621	732.141	618.118	894.226	894.009	841.585	644.384	814.708	734.332	651.256	785.66	0.161978	0.55556	0.943037	no	up	785.66	-0.08217	0.777138	0.992001	no	down	785.66	-0.114467	0.564726	0.998228	no	down	785.66	0.44664	0.0430578	0.283701	no	up	785.66
Atp5c1	450	574	536	163	138	191	373	253	97	144	130	454	353.492	501.369	297.48	244.547	204.068	275.036	281.881	206.319	107.213	211.384	153.478	232.445	255.726	0.436136	0.270538	0.843029	no	up	255.726	-0.60023	0.148539	0.735759	no	down	255.726	0.00256183	0.993097	1	no	up	255.726	0.726387	0.0246532	0.19495	no	up	255.726
Atp5d	1091	936	1017	367	339	548	414	552	383	493	478	1079	857.021	817.564	564.435	550.606	501.296	789.108	312.865	450.15	423.326	723.696	564.326	552.441	592.236	0.959925	0.000804274	0.0381596	no	up	592.236	-0.0945129	0.753864	0.990992	no	down	592.236	0.617464	0.00305452	0.143398	no	up	592.236	0.616101	0.00737257	0.0825916	no	up	592.236
Atp5e	545	544	719	219	225	249	253	282	258	241	343	780	428.118	475.166	399.045	328.563	332.719	358.554	191.196	229.968	285.165	353.774	404.945	399.355	348.881	0.594622	0.0438031	0.47606	no	up	348.881	-0.322998	0.296363	0.861975	no	down	348.881	0.702092	0.000973403	0.067781	no	up	348.881	0.336728	0.149899	0.553267	no	up	348.881
Atp5f1	1274	1206	1211	530	421	509	598	625	325	342	242	1291	1000.77	1053.4	672.106	795.154	622.554	732.949	451.917	509.681	359.219	502.036	285.705	660.984	637.206	0.695663	0.0488765	0.498488	no	up	637.206	-0.470988	0.205425	0.794294	no	down	637.206	0.131744	0.614231	0.998228	no	up	637.206	0.530099	0.064855	0.361805	no	up	637.206
Atp5g1	275	264	212	69	91	140	150	139	60	107	88	210	216.023	230.595	117.66	103.52	134.566	201.597	113.357	113.353	66.3174	157.07	103.893	107.519	138.789	0.967956	0.00635391	0.168492	no	up	138.789	-0.164388	0.656515	0.984313	no	down	138.789	0.298229	0.259192	0.931917	no	up	138.789	0.87175	0.00233388	0.0355742	no	up	138.789
Atp5g3	2897	2378	2312	685	958	1144	1572	1540	723	1105	750	2489	2275.7	2077.1	1283.16	1027.7	1416.64	1647.33	1187.98	1255.85	799.125	1622.08	885.449	1274.35	1396.04	0.576098	0.0846495	0.611681	no	up	1396.04	-0.392172	0.266156	0.837972	no	down	1396.04	0.213398	0.385138	0.984539	no	up	1396.04	0.774223	0.00438669	0.0569916	no	up	1396.04
Atp5h	406	474	540	130	182	207	293	263	159	166	189	411	318.928	414.023	299.7	195.038	269.133	298.075	221.424	214.474	175.741	243.678	223.133	210.429	256.981	0.521393	0.096732	0.642114	no	up	256.981	-0.293193	0.373172	0.905212	no	down	256.981	0.136898	0.550116	0.998228	no	up	256.981	0.497386	0.0470376	0.299525	no	up	256.981
Atp5j	163	160	156	58	71	56	50	68	54	46	57	178	128.043	139.755	86.5801	87.0168	104.991	80.6387	37.7857	55.4533	59.6857	67.5253	67.2941	91.1349	83.8252	0.646164	0.0856045	0.614096	no	up	83.8252	-0.692515	0.0728193	0.575831	no	down	83.8252	0.567602	0.0388214	0.523331	no	up	83.8252	0.505147	0.0799062	0.405173	no	up	83.8252
Atp5j2	619	410	658	190	197	294	243	370	191	262	315	643	486.248	358.121	365.19	285.055	291.314	423.353	183.638	301.731	211.11	384.601	371.888	329.212	332.622	0.824167	0.0107001	0.226127	no	up	332.622	-0.00926425	0.978218	1	no	down	332.622	0.618506	0.0088767	0.263551	no	up	332.622	0.406631	0.118162	0.494677	no	up	332.622
Atp5k	465	481	462	136	126	212	309	190	145	171	171	396	365.275	420.137	256.41	204.039	186.323	305.275	233.515	154.943	160.267	251.018	201.882	202.749	245.153	0.699638	0.0300775	0.408877	no	up	245.153	-0.359943	0.286604	0.855731	no	down	245.153	0.241664	0.307007	0.956001	no	up	245.153	0.823446	0.00144759	0.0246676	no	up	245.153
Atp5l	18	18	10	4	7	4	8	7	4	7	4	12	14.1397	15.7224	5.55	6.00116	10.3513	5.75991	6.04571	5.70842	4.42116	10.2756	4.72239	6.14392	7.90347	0.174673	0.785033	0.974601	no	up	7.90347	-1.00585	0.118778	0.696319	no	down	7.90347	0.263906	0.626058	0.998228	no	up	7.90347	0.880107	0.110811	0.480054	no	up	7.90347
Atp5o	487	455	495	149	130	185	195	179	120	146	145	432	382.557	397.427	274.725	223.543	192.238	266.396	147.364	145.973	132.635	214.32	171.187	221.181	230.795	0.873197	0.004103	0.125943	no	up	230.795	-0.538293	0.0891027	0.629508	no	down	230.795	0.497975	0.0249789	0.432506	no	up	230.795	0.724509	0.00247013	0.0367821	no	up	230.795
Atp5s	4	17	9	2	4	1	7	12	4	3	3	9	3.14215	14.8489	4.995	3.00058	5.915	1.43998	5.28999	9.78587	4.42116	4.40383	3.54179	4.60794	5.44935	-0.84822	0.199605	0.79495	no	down	5.44935	-1.1494	0.0884498	0.626266	no	down	5.44935	-0.480684	0.426145	0.998228	no	down	5.44935	0.671524	0.285441	0.726814	no	up	5.44935
Atp5sl	22	31	28	2	11	8	28	12	12	4	12	37	17.2818	27.0774	15.54	3.00058	16.2663	11.5198	21.16	9.78587	13.2635	5.87177	14.1672	18.9438	14.4898	-0.231854	0.699397	0.964846	no	down	14.4898	-0.710335	0.250784	0.827702	no	down	14.4898	-0.104008	0.830301	1	no	down	14.4898	0.732831	0.15809	0.570739	no	up	14.4898
Atp6ap1	24	16	46	15	24	10	44	35	23	11	13	61	18.8529	13.9755	25.53	22.5043	35.49	14.3998	33.2514	28.5421	25.4217	16.1474	15.3478	31.2316	23.3912	-0.821089	0.119429	0.688457	no	down	23.3912	-0.0776101	0.88923	0.998363	no	down	23.3912	-0.382051	0.320511	0.961931	no	down	23.3912	-0.667825	0.120364	0.49841	no	down	23.3912
Atp6ap2	28	29	19	4	12	17	19	18	9	14	1	33	21.995	25.3305	10.545	6.00116	17.745	24.4796	14.3586	14.6788	9.94761	20.5512	1.1806	16.8958	15.3091	0.663114	0.2634	0.839109	no	up	15.3091	-0.0487018	0.936384	1	no	down	15.3091	-0.00793436	0.987207	1	no	down	15.3091	0.88079	0.093888	0.441566	no	up	15.3091
Atp6v0a1	77	46	58	22	32	23	22	41	32	20	37	69	60.4864	40.1794	32.19	33.0064	47.32	33.1195	16.6257	33.4351	35.3693	29.3588	43.6821	35.3276	36.675	0.234171	0.622542	0.953615	no	up	36.675	-0.538466	0.272203	0.843139	no	down	36.675	0.336558	0.342147	0.971121	no	up	36.675	0.405164	0.283727	0.725334	no	up	36.675
Atp6v0a2	14	21	14	4	4	10	12	13	10	7	12	22	10.9975	18.3428	7.77001	6.00116	5.915	14.3998	9.06856	10.6014	11.0529	10.2756	14.1672	11.2639	10.8213	0.358715	0.540722	0.93863	no	up	10.8213	-0.0793886	0.895238	0.998363	no	down	10.8213	0.192312	0.684265	0.998228	no	up	10.8213	0.925899	0.0746758	0.390907	no	up	10.8213
Atp6v0a4	0	0	0	1	0	0	0	0	0	0	4	11	0	0	0	1.50029	0	0	0	0	0	0	4.72239	5.63193	0.987884	0	1	1	no	up	0.987884	0	1	1	no	up	0.987884	1.54903	0.0142426	0.331379	no	up	0.987884	-0.20667	0.724325	0.937591	no	down	0.987884
Atp6v0b	8	13	11	8	5	12	9	17	12	8	12	20	6.2843	11.3551	6.105	12.0023	7.39375	17.2797	6.80142	13.8633	13.2635	11.7435	14.1672	10.2399	10.8749	0.417337	0.479563	0.930478	no	up	10.8749	0.701761	0.256517	0.832487	no	up	10.8749	0.0741844	0.878001	1	no	up	10.8749	0.101686	0.850297	0.972931	no	up	10.8749
Atp6v0d1	63	60	116	40	30	43	69	65	47	28	21	92	49.4888	52.408	64.3801	60.0116	44.3625	61.919	52.1442	53.0068	51.9486	41.1024	24.7926	47.1034	50.2223	0.204997	0.616006	0.953335	no	up	50.2223	0.243245	0.571139	0.960876	no	up	50.2223	-0.426185	0.164604	0.875384	no	down	50.2223	-0.151517	0.647289	0.913439	no	down	50.2223
Atp6v0d2	1	0	2	1	4	17	3	1	2	0	0	4	0.785537	0	1.11	1.50029	5.915	24.4796	2.26714	0.815489	2.21058	0	0	2.04797	3.42764	2.12008	0.00225789	0.0853676	no	up	3.42764	2.69017	0.000110667	0.00749055	no	up	3.42764	-0.416519	0.54775	0.998228	no	down	3.42764	-0.904507	0.194069	0.629488	no	down	3.42764
Atp6v0e	46	31	65	21	19	49	74	70	44	37	32	90	36.1347	27.0774	36.075	31.5061	28.0963	70.5589	55.9228	57.0842	48.6328	54.3139	37.7791	46.0794	44.1051	0.311461	0.435641	0.91582	no	up	44.1051	1.03141	0.0160521	0.270677	no	up	44.1051	-0.225784	0.448537	0.998228	no	down	44.1051	-0.0208895	0.952071	0.99229	no	down	44.1051
Atp6v1a	24	55	55	33	21	28	81	62	45	25	37	77	18.8529	48.0406	30.525	49.5096	31.0538	40.3194	61.2128	50.5603	49.7381	36.6986	43.6821	39.4235	41.6347	-0.395335	0.389697	0.899248	no	down	41.6347	0.251592	0.605208	0.972734	no	up	41.6347	-0.406952	0.230849	0.925941	no	down	41.6347	-0.116003	0.76206	0.948081	no	down	41.6347
Atp6v1b2	16	20	41	20	11	14	33	34	23	14	12	46	12.5686	17.4693	22.755	30.0058	16.2663	20.1597	24.9385	27.7266	25.4217	20.5512	14.1672	23.5517	21.2985	-0.336923	0.509674	0.935282	no	down	21.2985	0.37787	0.48645	0.940291	no	up	21.2985	-0.36554	0.339128	0.970004	no	down	21.2985	-0.545929	0.204312	0.640879	no	down	21.2985
Atp6v1c1	37	37	54	24	17	19	48	55	22	22	23	44	29.0649	32.3182	29.97	36.007	25.1388	27.3596	36.2743	44.8519	24.3164	32.2947	27.1538	22.5277	30.6064	-0.331862	0.482195	0.930478	no	down	30.6064	-0.134392	0.786038	0.992001	no	down	30.6064	-0.379552	0.27427	0.941113	no	down	30.6064	0.0146447	0.96937	0.995512	no	up	30.6064
Atp6v1d	79	65	86	50	33	53	78	82	59	43	64	117	62.0574	56.7753	47.73	75.0145	48.7988	76.3188	58.9457	66.8701	65.2121	63.1215	75.5583	59.9032	63.0255	0.231827	0.541748	0.93863	no	up	63.0255	0.323625	0.418557	0.920253	no	up	63.0255	0.0483319	0.861398	1	no	up	63.0255	0.076538	0.804886	0.961315	no	up	63.0255
Atp6v1e1	94	86	104	32	44	51	100	108	61	38	62	129	73.8405	75.1181	57.72	48.0093	65.065	73.4389	75.5714	88.0728	67.4227	55.7818	73.1971	66.0472	68.2737	-0.0771376	0.833954	0.976263	no	down	68.2737	-0.0246062	0.949242	1	no	down	68.2737	-0.233768	0.377169	0.982489	no	down	68.2737	0.368178	0.212939	0.652161	no	up	68.2737
Atp6v1f	138	145	184	61	49	93	182	149	85	81	82	192	108.404	126.653	102.12	91.5177	72.4588	133.918	137.54	121.508	93.9497	118.903	96.809	98.3028	108.507	0.158091	0.645706	0.957059	no	up	108.507	0.167358	0.643945	0.981071	no	up	108.507	-0.17598	0.482353	0.998228	no	down	108.507	0.375364	0.178887	0.607098	no	up	108.507
Atp6v1g1	96	66	139	48	39	30	105	96	77	46	62	136	75.4116	57.6488	77.1451	72.0139	57.6713	43.1993	79.3499	78.287	85.1073	67.5253	73.1971	69.6311	69.6823	-0.813348	0.0344807	0.432818	no	down	69.6823	-0.544261	0.177252	0.764878	no	down	69.6823	-0.19749	0.447223	0.998228	no	down	69.6823	-0.0614802	0.832539	0.96852	no	down	69.6823
Atp6v1h	51	59	56	26	29	23	47	45	14	12	16	82	40.0624	51.5345	31.08	39.0075	42.8838	33.1195	35.5185	36.697	15.4741	17.6153	18.8896	41.9835	33.6555	0.154296	0.759384	0.973431	no	up	33.6555	-0.41168	0.430456	0.92589	no	down	33.6555	-0.100961	0.794559	0.998617	no	down	33.6555	0.263591	0.52188	0.87079	no	up	33.6555
Atp7a	3	0	7	2	3	1	7	5	8	0	0	8	2.35661	0	3.885	3.00058	4.43625	1.43998	5.28999	4.07745	8.84232	0	0	4.09595	3.11868	-1.01759	0.125541	0.696729	no	down	3.11868	0.290381	0.665261	0.985018	no	up	3.11868	-1.14957	0.0899626	0.732953	no	down	3.11868	-0.82444	0.234842	0.676966	no	down	3.11868
Atp8b1	6	18	27	9	11	6	10	10	3	4	3	16	4.71322	15.7224	14.985	13.5026	16.2663	8.63987	7.55714	8.15489	3.31587	5.87177	3.54179	8.1919	9.20523	0.345161	0.586156	0.950143	no	up	9.20523	-0.172873	0.789724	0.992584	no	down	9.20523	-0.0578745	0.915429	1	no	down	9.20523	-0.487825	0.374495	0.798253	no	down	9.20523
Atp8b2	3	0	3	5	3	5	9	2	3	2	4	5	2.35661	0	1.665	7.50145	4.43625	7.19989	6.80142	1.63098	3.31587	2.93588	4.72239	2.55997	3.76048	0.342871	0.614575	0.953335	no	up	3.76048	1.19427	0.0857136	0.619198	no	up	3.76048	-0.172205	0.792941	0.998228	no	down	3.76048	-0.899469	0.18799	0.620487	no	down	3.76048
Atp8b4	0	1	2	1	2	1	8	2	1	0	1	7	0	0.873466	1.11	1.50029	2.9575	1.43998	6.04571	1.63098	1.10529	0	1.1806	3.58396	1.78565	-0.536891	0.405298	0.9031	no	down	1.78565	0.513667	0.415696	0.919488	no	up	1.78565	-0.415366	0.553265	0.998228	no	down	1.78565	-0.59343	0.392187	0.811143	no	down	1.78565
Atp8b5	0	2	2	3	6	0	1	0	0	0	1	1	0	1.74693	1.11	4.50087	8.8725	0	0.755714	0	0	0	1.1806	0.511994	1.55655	0.298343	0.613015	0.953295	no	up	1.55655	-0.161598	0.780316	0.992001	no	down	1.55655	0.253475	0.711007	0.998228	no	up	1.55655	-1.28346	0.0606149	0.349221	no	down	1.55655
Atp9a	65	72	101	30	29	53	77	98	100	52	73	111	51.0599	62.8896	56.055	45.0087	42.8838	76.3188	58.1899	79.9179	110.529	76.333	86.1837	56.8313	66.8501	-0.123572	0.760102	0.973431	no	down	66.8501	0.379378	0.376019	0.90596	no	up	66.8501	-0.178981	0.545596	0.998228	no	down	66.8501	0.217385	0.519654	0.869869	no	up	66.8501
Atp9b	12	14	20	7	3	3	16	15	16	15	10	30	9.42645	12.2285	11.1	10.502	4.43625	4.31993	12.0914	12.2323	17.6846	22.0191	11.806	15.3598	11.9339	-1.02087	0.0930467	0.633948	no	down	11.9339	-0.702589	0.266197	0.837972	no	down	11.9339	0.196281	0.667266	0.998228	no	up	11.9339	0.217908	0.674264	0.922564	no	up	11.9339
Atpaf2	31	14	28	10	12	13	22	22	18	12	19	39	24.3517	12.2285	15.54	15.0029	17.745	18.7197	16.6257	17.9408	19.8952	17.6153	22.4314	19.9677	18.172	0.0388315	0.941472	0.994824	no	up	18.172	0.0163444	0.976335	1	no	up	18.172	0.137206	0.731842	0.998228	no	up	18.172	0.17886	0.686499	0.927896	no	up	18.172
Atpif1	78	77	101	23	50	70	108	91	60	75	64	115	61.2719	67.2569	56.055	34.5067	73.9375	100.798	81.6171	74.2095	66.3174	110.096	75.5583	58.8793	71.7086	0.381166	0.343887	0.879167	no	up	71.7086	0.575393	0.175901	0.762382	no	up	71.7086	0.105371	0.724817	0.998228	no	up	71.7086	0.216449	0.521014	0.870365	no	up	71.7086
Atraid	101	109	122	49	37	50	80	70	47	32	45	118	79.3393	95.2078	67.7101	73.5142	54.7138	71.9989	60.4571	57.0842	51.9486	46.9742	53.1269	60.4152	64.3742	0.322772	0.388168	0.899187	no	up	64.3742	-0.270205	0.486323	0.940291	no	down	64.3742	-0.0611564	0.823546	1	no	down	64.3742	0.391617	0.181723	0.610727	no	up	64.3742
Atrip	11	2	16	9	6	5	16	14	20	7	8	20	8.64091	1.74693	8.88001	13.5026	8.8725	7.19989	12.0914	11.4168	22.1058	10.2756	9.44479	10.2399	10.3681	-0.808799	0.188045	0.776486	no	down	10.3681	0.40068	0.539268	0.954239	no	up	10.3681	-0.508099	0.304381	0.956001	no	down	10.3681	-0.726948	0.194024	0.629488	no	down	10.3681
Atrn	43	36	51	15	23	12	58	34	23	16	23	46	33.7781	31.4448	28.305	22.5043	34.0113	17.2797	43.8314	27.7266	25.4217	23.4871	27.1538	23.5517	28.208	-0.743552	0.133428	0.705934	no	down	28.208	-0.736673	0.152718	0.740191	no	down	28.208	-0.376555	0.286574	0.942786	no	down	28.208	0.18567	0.629023	0.904725	no	up	28.208
Atrnl1	19	15	18	8	4	6	7	4	8	8	5	14	14.9252	13.102	9.99001	12.0023	5.915	8.63987	5.28999	3.26196	8.84232	11.7435	5.90299	7.16791	8.89859	0.50511	0.422764	0.91099	no	up	8.89859	-0.563277	0.376002	0.90596	no	down	8.89859	0.413666	0.435464	0.998228	no	up	8.89859	0.468665	0.385035	0.808053	no	up	8.89859
Atrx	5	4	7	3	2	1	3	0	1	1	0	5	3.92769	3.49386	3.885	4.50087	2.9575	1.43998	2.26714	0	1.10529	1.46794	0	2.55997	2.30044	0.343846	0.604284	0.953295	no	up	2.30044	-0.568943	0.391229	0.914663	no	down	2.30044	0.193234	0.781643	0.998228	no	up	2.30044	-0.0748776	0.914195	0.98503	no	down	2.30044
Atxn1	12	17	31	10	4	7	16	13	3	7	8	24	9.42645	14.8489	17.205	15.0029	5.915	10.0798	12.0914	10.6014	3.31587	10.2756	9.44479	12.2878	10.8746	0.179352	0.770442	0.974201	no	up	10.8746	-0.187707	0.76648	0.991415	no	down	10.8746	0.238001	0.637591	0.998228	no	up	10.8746	-0.111969	0.833011	0.96852	no	down	10.8746
Atxn10	45	47	46	20	17	33	43	52	22	38	14	52	35.3492	41.0529	25.53	30.0058	25.1388	47.5193	32.4957	42.4054	24.3164	55.7818	16.5284	26.6237	33.5623	0.417894	0.389763	0.899248	no	up	33.5623	0.239205	0.637541	0.97933	no	up	33.5623	-0.0475204	0.89926	1	no	down	33.5623	0.465759	0.258563	0.703178	no	up	33.5623
Atxn1l	14	9	19	6	10	6	15	25	13	8	11	24	10.9975	7.86119	10.545	9.00174	14.7875	8.63987	11.3357	20.3872	14.3688	11.7435	12.9866	12.2878	12.0785	-0.632494	0.281329	0.846257	no	down	12.0785	-0.0293741	0.962047	1	no	down	12.0785	-0.281593	0.534031	0.998228	no	down	12.0785	-0.211844	0.676526	0.923487	no	down	12.0785
Atxn2	76	57	69	28	40	30	64	64	43	34	45	93	59.7008	49.7876	38.295	42.0081	59.15	43.1993	48.3657	52.1913	47.5275	49.91	53.1269	47.6154	49.2398	-0.167866	0.682045	0.963334	no	down	49.2398	-0.307759	0.471481	0.936306	no	down	49.2398	0.017347	0.952454	1	no	up	49.2398	0.248114	0.439824	0.831833	no	up	49.2398
Atxn2l	51	37	87	17	33	40	62	39	43	27	45	96	40.0624	32.3182	48.285	25.5049	48.7988	57.5991	46.8542	31.8041	47.5275	39.6344	53.1269	49.1514	43.3889	0.394682	0.359064	0.889299	no	up	43.3889	0.585963	0.196824	0.786203	no	up	43.3889	0.17176	0.592322	0.998228	no	up	43.3889	-0.17877	0.618387	0.902248	no	down	43.3889
Atxn3	11	6	17	9	4	3	16	9	8	2	4	16	8.64091	5.2408	9.43501	13.5026	5.915	4.31993	12.0914	7.3394	8.84232	2.93588	4.72239	8.1919	7.59813	-0.683641	0.285095	0.850713	no	down	7.59813	-0.31998	0.629759	0.97933	no	down	7.59813	-0.594309	0.27439	0.941113	no	down	7.59813	-0.374646	0.514035	0.868083	no	down	7.59813
Atxn7	9	5	18	5	6	2	9	9	7	5	7	15	7.06983	4.36733	9.99001	7.50145	8.8725	2.87996	6.80142	7.3394	7.73703	7.33971	8.26419	7.6799	7.15356	-0.641658	0.317297	0.863683	no	down	7.15356	-0.37675	0.570845	0.960876	no	down	7.15356	0.078795	0.88175	1	no	up	7.15356	-0.514652	0.366901	0.793748	no	down	7.15356
Atxn7l1	9	8	9	5	7	1	8	11	13	8	3	11	7.06983	6.98773	4.995	7.50145	10.3513	1.43998	6.04571	8.97038	14.3688	11.7435	3.54179	5.63193	7.38728	-1.21826	0.0592284	0.535043	no	down	7.38728	-0.833886	0.211996	0.802208	no	down	7.38728	-0.437418	0.424223	0.998228	no	down	7.38728	-0.0447874	0.939378	0.990345	no	down	7.38728
Atxn7l3	31	27	41	17	17	12	25	27	25	17	28	40	24.3517	23.5836	22.755	25.5049	25.1388	17.2797	18.8928	22.0182	27.6323	24.955	33.0567	20.4797	23.804	-0.291527	0.565197	0.945529	no	down	23.804	-0.365834	0.487305	0.940667	no	down	23.804	0.169203	0.643647	0.998228	no	up	23.804	-0.0178001	0.964623	0.993994	no	down	23.804
Atxn7l3b	56	74	133	41	38	28	59	41	43	24	45	109	43.9901	64.6365	73.8151	61.5119	56.1925	40.3194	44.5871	33.4351	47.5275	35.2306	53.1269	55.8073	50.8483	-0.0138045	0.974369	1	no	down	50.8483	-0.369848	0.407448	0.918494	no	down	50.8483	0.216269	0.484291	0.998228	no	up	50.8483	-0.242502	0.465223	0.845138	no	down	50.8483
Auh	85	90	76	26	39	34	51	48	28	22	33	66	66.7707	78.6119	42.18	39.0075	57.6713	48.9592	38.5414	39.1435	30.9481	32.2947	38.9597	33.7916	45.5733	0.397569	0.337193	0.873466	no	up	45.5733	-0.542017	0.202832	0.791936	no	down	45.5733	-0.0537517	0.861805	1	no	down	45.5733	0.621977	0.0533867	0.322829	no	up	45.5733
Aup1	81	140	163	60	62	57	87	93	83	75	80	149	63.6285	122.285	90.4651	90.0174	91.6825	82.0787	65.7471	75.8405	91.7391	110.096	94.4479	76.287	87.8596	0.087127	0.823533	0.976263	no	up	87.8596	-0.159722	0.69618	0.989289	no	down	87.8596	0.24744	0.382616	0.984146	no	up	87.8596	0.0288247	0.926261	0.987454	no	up	87.8596
Aurka	1	2	1	0	0	3	1	1	0	0	2	11	0.785537	1.74693	0.555	0	0	4.31993	0.755714	0.815489	0	0	2.3612	5.63193	1.41431	0.948794	0.133171	0.705934	no	up	1.41431	0.523096	0.399995	0.918332	no	up	1.41431	1.07077	0.125027	0.812647	no	up	1.41431	0.605823	0.371935	0.79608	no	up	1.41431
Aurkaip1	95	103	147	69	37	52	92	86	41	40	74	164	74.626	89.967	81.5851	103.52	54.7138	74.8788	69.5256	70.1321	45.3169	58.7177	87.3643	83.9669	74.5262	0.258569	0.520379	0.936354	no	up	74.5262	-0.126449	0.763397	0.990992	no	down	74.5262	0.302448	0.304221	0.956001	no	up	74.5262	0.0353365	0.912363	0.985015	no	up	74.5262
Aurkb	1	1	1	1	0	2	1	1	0	0	1	6	0.785537	0.873466	0.555	1.50029	0	2.87996	0.755714	0.815489	0	0	1.1806	3.07196	1.03483	0.664793	0.273423	0.844203	no	up	1.03483	0.45038	0.446217	0.93079	no	up	1.03483	0.603297	0.38108	0.983594	no	up	1.03483	0.122482	0.854146	0.97452	no	up	1.03483
Aven	26	24	32	15	17	10	30	22	22	7	19	27	20.424	20.9632	17.76	22.5043	25.1388	14.3998	22.6714	17.9408	24.3164	10.2756	22.4314	13.8238	19.3874	-0.45967	0.388634	0.899187	no	down	19.3874	-0.399583	0.471605	0.936306	no	down	19.3874	-0.434052	0.27872	0.942786	no	down	19.3874	-0.0451592	0.916274	0.98503	no	down	19.3874
Avl9	4	13	13	5	9	7	15	11	11	4	4	14	3.14215	11.3551	7.21501	7.50145	13.3088	10.0798	11.3357	8.97038	12.1582	5.87177	4.72239	7.16791	8.56905	-0.147557	0.812765	0.974775	no	down	8.56905	0.331192	0.611033	0.975133	no	up	8.56905	-0.681444	0.199573	0.900732	no	down	8.56905	-0.267275	0.63739	0.908108	no	down	8.56905
Avpi1	82	89	139	62	48	60	107	77	68	44	63	155	64.4141	77.7385	77.1451	93.018	70.98	86.3987	80.8614	62.7927	75.1597	64.5895	74.3777	79.359	75.5695	0.223341	0.535109	0.93863	no	up	75.5695	0.258947	0.49428	0.94368	no	up	75.5695	0.00820366	0.974927	1	no	up	75.5695	-0.166373	0.56378	0.889179	no	down	75.5695
Avpr1a	21	16	68	21	16	23	30	19	18	10	19	41	16.4963	13.9755	37.74	31.5061	23.66	33.1195	22.6714	15.4943	19.8952	14.6794	22.4314	20.9917	22.7217	0.644229	0.190266	0.779805	no	up	22.7217	0.935434	0.0723285	0.57377	no	up	22.7217	0.0211961	0.956013	1	no	up	22.7217	-0.944081	0.0236647	0.1904	no	down	22.7217
Axin1	22	20	47	13	20	20	29	26	40	22	33	39	17.2818	17.4693	26.085	19.5038	29.575	28.7996	21.9157	21.2027	44.2116	32.2947	38.9597	19.9677	26.4389	-0.0206169	0.967526	1	no	down	26.4389	0.616689	0.25121	0.827702	no	up	26.4389	0.045476	0.905476	1	no	up	26.4389	-0.464362	0.28514	0.726814	no	down	26.4389
Axin2	24	15	29	6	9	17	38	39	22	16	12	23	18.8529	13.102	16.095	9.00174	13.3088	24.4796	28.7171	31.8041	24.3164	23.4871	14.1672	11.7759	19.0923	-0.259794	0.616271	0.953335	no	down	19.0923	0.485957	0.377375	0.905977	no	up	19.0923	-0.772861	0.0553556	0.608849	no	down	19.0923	0.246873	0.590099	0.897628	no	up	19.0923
Axl	8	12	51	10	11	13	58	50	28	37	24	39	6.2843	10.4816	28.305	15.0029	16.2663	18.7197	43.8314	40.7745	30.9481	54.3139	28.3344	19.9677	26.1025	-0.921023	0.0838826	0.611433	no	down	26.1025	0.979649	0.0913554	0.638464	no	up	26.1025	-0.212486	0.589168	0.998228	no	down	26.1025	-1.07448	0.0243635	0.194406	no	down	26.1025
Azgp1	1394	1625	2112	763	574	589	782	684	392	407	484	1941	1095.04	1419.38	1172.16	1144.72	848.803	848.147	590.968	557.795	433.274	597.452	571.409	993.78	856.078	0.661756	0.049535	0.499426	no	up	856.078	-0.541794	0.127005	0.712012	no	down	856.078	0.439347	0.0761957	0.697068	no	up	856.078	0.235215	0.388368	0.809783	no	up	856.078
Azi2	22	13	24	14	7	2	15	7	12	6	10	19	17.2818	11.3551	13.32	21.0041	10.3513	2.87996	11.3357	5.70842	13.2635	8.80765	11.806	9.72788	11.4034	-0.829111	0.181888	0.767003	no	down	11.4034	-1.2659	0.046289	0.469192	no	down	11.4034	0.0155294	0.974503	1	no	up	11.4034	-0.0490794	0.922519	0.986624	no	down	11.4034
Azin1	54	41	15	15	8	4	20	19	8	7	3	22	42.419	35.8121	8.32501	22.5043	11.83	5.75991	15.1143	15.4943	8.84232	10.2756	3.54179	11.2639	15.9319	-0.674404	0.260341	0.837992	no	down	15.9319	-2.02589	0.000857438	0.0363998	no	down	15.9319	-0.531629	0.262321	0.933738	no	down	15.9319	1.33338	0.00536492	0.0654818	no	up	15.9319
B230118H07Rik	7	8	19	5	5	3	11	7	5	3	7	18	5.49876	6.98773	10.545	7.50145	7.39375	4.31993	8.31285	5.70842	5.52645	4.40383	8.26419	9.21588	6.97319	-0.280287	0.663651	0.958567	no	down	6.97319	-0.224037	0.736162	0.990992	no	down	6.97319	0.169905	0.753985	0.998228	no	up	6.97319	-0.394061	0.494488	0.860701	no	down	6.97319
B230219D22Rik	15	14	8	3	0	5	7	4	3	3	2	6	11.7831	12.2285	4.44	4.50087	0	7.19989	5.28999	3.26196	3.31587	4.40383	2.3612	3.07196	5.15476	0.511571	0.443928	0.917459	no	up	5.15476	-0.676819	0.314726	0.872013	no	down	5.15476	-0.216656	0.725116	0.998228	no	down	5.15476	1.39469	0.0262318	0.204262	no	up	5.15476
B230307C23Rik	3	1	4	8	6	1	3	9	1	2	3	6	2.35661	0.873466	2.22	12.0023	8.8725	1.43998	2.26714	7.3394	1.10529	2.93588	3.54179	3.07196	4.0022	-0.421271	0.529491	0.93863	no	down	4.0022	0.196238	0.773476	0.992001	no	up	4.0022	-0.136878	0.835076	1	no	down	4.0022	-1.32711	0.049422	0.307229	no	down	4.0022
B230354K17Rik	5	1	9	2	1	0	0	1	1	1	2	0	3.92769	0.873466	4.995	3.00058	1.47875	0	0	0.815489	1.10529	1.46794	2.3612	0	1.66878	0.168005	0.786335	0.974601	no	up	1.66878	-0.643827	0.295368	0.861365	no	down	1.66878	0.313891	0.653426	0.998228	no	up	1.66878	-0.33492	0.631154	0.906103	no	down	1.66878
Ccbl1	244	237	200	52	92	46	125	129	85	82	113	163	191.671	207.011	111	78.0151	136.045	66.239	94.4642	105.198	93.9497	120.371	133.408	83.455	118.402	-0.478993	0.203753	0.797748	no	down	118.402	-1.45645	0.000194423	0.0116162	yes	down	118.402	0.176035	0.504025	0.998228	no	up	118.402	0.834565	0.00350913	0.0477705	no	up	134.911
B3galnt1	9	7	5	1	1	7	4	2	1	4	3	6	7.06983	6.11426	2.775	1.50029	1.47875	10.0798	3.02285	1.63098	1.10529	5.87177	3.54179	3.07196	3.93855	1.36223	0.0466148	0.485145	no	up	3.93855	0.198575	0.772301	0.992001	no	up	3.93855	0.661728	0.304417	0.956001	no	up	3.93855	1.10163	0.0959657	0.446349	no	up	3.93855
B3galnt2	10	14	17	8	12	13	8	9	9	5	10	21	7.85537	12.2285	9.43501	12.0023	17.745	18.7197	6.04571	7.3394	9.94761	7.33971	11.806	10.7519	10.9347	0.977824	0.0976508	0.643437	no	up	10.9347	0.645682	0.288756	0.856145	no	up	10.9347	0.34152	0.48787	0.998228	no	up	10.9347	-0.282947	0.583796	0.895529	no	down	10.9347
B3galt1	4	6	4	2	2	0	4	0	0	1	2	8	3.14215	5.2408	2.22	3.00058	2.9575	0	3.02285	0	0	1.46794	2.3612	4.09595	2.29241	0.0507685	0.937841	0.993884	no	up	2.29241	-0.977988	0.132889	0.718567	no	down	2.29241	0.732135	0.292787	0.94747	no	up	2.29241	0.352824	0.613614	0.900967	no	up	2.29241
B3galt6	6	3	3	0	0	2	5	3	3	1	0	2	4.71322	2.6204	1.665	0	0	2.87996	3.77857	2.44647	3.31587	1.46794	0	1.02399	1.99262	-0.274319	0.679268	0.963034	no	down	1.99262	-0.332944	0.615558	0.97681	no	down	1.99262	-0.992866	0.154578	0.864856	no	down	1.99262	1.08061	0.123705	0.506061	no	up	1.99262
B3gat3	16	30	50	19	15	18	25	20	18	14	42	38	12.5686	26.204	27.75	28.5055	22.1813	25.9196	18.8928	16.3098	19.8952	20.5512	49.5851	19.4558	23.9849	0.428561	0.420007	0.909198	no	up	23.9849	0.351227	0.526353	0.948474	no	up	23.9849	0.619427	0.130192	0.823886	no	up	23.9849	-0.39253	0.380637	0.803741	no	down	23.9849
B3gnt2	22	22	26	7	12	9	28	19	19	11	16	28	17.2818	19.2163	14.43	10.502	17.745	12.9598	21.16	15.4943	21.0005	16.1474	18.8896	14.3358	16.5969	-0.448313	0.409955	0.903493	no	down	16.5969	-0.375567	0.507132	0.945553	no	down	16.5969	-0.217948	0.591873	0.998228	no	down	16.5969	0.313351	0.485102	0.855626	no	up	16.5969
B3gntl1	1	5	6	5	0	1	2	8	1	0	3	2	0.785537	4.36733	3.33	7.50145	0	1.43998	1.51143	6.52391	1.10529	0	3.54179	1.02399	2.59423	-0.367809	0.577414	0.948248	no	down	2.59423	-0.194132	0.768317	0.992001	no	down	2.59423	-0.555437	0.425014	0.998228	no	down	2.59423	-0.294458	0.673775	0.922364	no	down	2.59423
B430306N03Rik	2	0	6	2	1	4	11	12	7	9	4	17	1.57107	0	3.33	3.00058	1.47875	5.75991	8.31285	9.78587	7.73703	13.2115	4.72239	8.70389	5.63449	-0.585689	0.372126	0.893775	no	down	5.63449	1.37496	0.0486305	0.4808	no	up	5.63449	0.00934772	0.986837	1	no	up	5.63449	-0.701847	0.292895	0.731171	no	down	5.63449
B4galnt1	42	19	69	15	20	24	40	39	42	33	54	74	32.9926	16.5959	38.295	22.5043	29.575	34.5595	30.2285	31.8041	46.4222	48.4421	63.7523	37.8875	36.0882	-0.0507954	0.915182	0.989087	no	down	36.0882	0.420872	0.404041	0.918494	no	up	36.0882	0.433704	0.215254	0.909127	no	up	36.0882	-0.272556	0.496311	0.861468	no	down	36.0882
B4galt1	19	14	57	28	24	12	23	37	24	26	41	56	14.9252	12.2285	31.635	42.0081	35.49	17.2797	17.3814	30.1731	26.527	38.1665	48.4045	28.6716	28.5742	-0.382771	0.449299	0.919011	no	down	28.5742	0.363434	0.499883	0.944337	no	up	28.5742	0.57956	0.104512	0.780377	no	up	28.5742	-1.25719	0.00230251	0.0354308	no	down	28.5742
B4galt3	11	4	22	3	3	5	12	10	12	5	2	17	8.64091	3.49386	12.21	4.50087	4.43625	7.19989	9.06856	8.15489	13.2635	7.33971	2.3612	8.70389	7.44779	-0.382968	0.552258	0.941762	no	down	7.44779	0.178095	0.790589	0.992584	no	up	7.44779	-0.534658	0.338655	0.970004	no	down	7.44779	-0.238242	0.691252	0.928399	no	down	7.44779
B4galt4	1	0	7	3	2	4	3	9	5	2	0	5	0.785537	0	3.885	4.50087	2.9575	5.75991	2.26714	7.3394	5.52645	2.93588	0	2.55997	3.20981	-0.154174	0.820059	0.976263	no	down	3.20981	1.41086	0.0409772	0.447146	no	up	3.20981	-0.934938	0.160513	0.868858	no	down	3.20981	-1.26333	0.0669982	0.368312	no	down	3.20981
Cyp8b1	742	420	385	68	88	70	51	67	22	39	67	323	582.869	366.856	213.675	102.02	130.13	100.798	38.5414	54.6378	24.3164	57.2497	79.1001	165.374	159.631	1.28081	0.00662767	0.173376	no	up	159.631	-2.00922	3.49595e-05	0.00316236	yes	down	159.631	1.26482	0.000493538	0.0408287	yes	up	159.631	1.51112	7.38704e-05	0.00223435	yes	up	57.6417
B4galt6	1	0	7	0	2	6	11	9	12	3	1	3	0.785537	0	3.885	0	2.9575	8.63987	8.31285	7.3394	13.2635	4.40383	1.1806	1.53598	4.35867	-0.485243	0.469183	0.926592	no	down	4.35867	1.81303	0.00953944	0.196452	no	up	4.35867	-1.57003	0.0136555	0.326745	no	down	4.35867	-0.875063	0.202437	0.638736	no	down	4.35867
B4gat1	12	11	12	4	2	7	11	14	8	2	7	24	9.42645	9.60813	6.66001	6.00116	2.9575	10.0798	8.31285	11.4168	8.84232	2.93588	8.26419	12.2878	8.06608	-0.00053563	0.999318	1	no	down	8.06608	0.0136245	0.983241	1	no	up	8.06608	-0.150777	0.775062	0.998228	no	down	8.06608	0.634802	0.27117	0.715358	no	up	8.06608
B630005N14Rik	10	11	13	2	2	8	6	13	7	5	2	3	7.85537	9.60813	7.21501	3.00058	2.9575	11.5198	4.53428	10.6014	7.73703	7.33971	2.3612	1.53598	6.3555	0.282959	0.664485	0.958975	no	up	6.3555	0.151836	0.820914	0.994865	no	up	6.3555	-0.877765	0.1397	0.841139	no	down	6.3555	0.638279	0.300341	0.738455	no	up	6.3555
B930041F14Rik	3	3	1	2	4	27	9	4	2	3	3	1	2.35661	2.6204	0.555	3.00058	5.915	38.8794	6.80142	3.26196	2.21058	4.40383	3.54179	0.511994	6.17155	2.05813	0.00215417	0.0824117	no	up	6.17155	2.47198	0.000353706	0.0181581	no	up	6.17155	-0.497742	0.435411	0.998228	no	down	6.17155	-0.0216153	0.974191	0.996368	no	down	6.17155
B9d1	2	2	3	2	5	1	3	2	4	2	2	8	1.57107	1.74693	1.665	3.00058	7.39375	1.43998	2.26714	1.63098	4.42116	2.93588	2.3612	4.09595	2.87747	-0.252414	0.705688	0.965805	no	down	2.87747	0.107191	0.873866	0.998363	no	up	2.87747	0.177172	0.791267	0.998228	no	up	2.87747	-0.664526	0.334242	0.768721	no	down	2.87747
B9d2	6	6	9	2	4	3	7	3	4	4	4	13	4.71322	5.2408	4.995	3.00058	5.915	4.31993	5.28999	2.44647	4.42116	5.87177	4.72239	6.65592	4.79935	0.114302	0.863929	0.979515	no	up	4.79935	-0.10507	0.877354	0.998363	no	down	4.79935	0.404415	0.498162	0.998228	no	up	4.79935	0.0587351	0.92565	0.987454	no	up	4.79935
BC002163	61	73	106	29	40	30	88	55	37	33	50	91	47.9178	63.763	58.83	43.5084	59.15	43.1993	66.5028	44.8519	40.8957	48.4421	59.0299	46.5914	51.8902	-0.204225	0.628535	0.953918	no	down	51.8902	-0.321548	0.465717	0.933973	no	down	51.8902	0.000479596	0.998735	1	no	up	51.8902	0.0351005	0.915647	0.98503	no	up	51.8902
BC003331	45	43	77	39	34	27	68	61	46	26	40	102	35.3492	37.559	42.735	58.5113	50.2775	38.8794	51.3885	49.7448	50.8434	38.1665	47.2239	52.2233	46.0752	-0.344827	0.405716	0.9031	no	down	46.0752	0.102553	0.815026	0.994865	no	up	46.0752	-0.116839	0.689231	0.998228	no	down	46.0752	-0.421969	0.199259	0.635044	no	down	46.0752
BC003965	6	2	4	3	3	5	3	2	0	0	0	4	4.71322	1.74693	2.22	4.50087	4.43625	7.19989	2.26714	1.63098	0	0	0	2.04797	2.5636	1.08894	0.110661	0.674911	no	up	2.5636	0.417418	0.541275	0.954239	no	up	2.5636	-0.236745	0.734272	0.998228	no	down	2.5636	-0.107334	0.877346	0.981374	no	down	2.5636
BC004004	245	268	379	119	125	177	308	338	207	126	229	515	192.457	234.089	210.345	178.534	184.844	254.876	232.76	275.635	228.795	184.961	270.357	263.677	225.944	0.0422916	0.89127	0.985524	no	up	225.944	0.241787	0.459614	0.933118	no	up	225.944	-0.0292963	0.895498	1	no	down	225.944	0.147412	0.555278	0.884989	no	up	225.944
BC005537	3	5	6	2	7	1	10	8	5	2	2	5	2.35661	4.36733	3.33	3.00058	10.3513	1.43998	7.55714	6.52391	5.52645	2.93588	2.3612	2.55997	4.35919	-1.02386	0.121636	0.692746	no	down	4.35919	-0.296389	0.663854	0.985018	no	down	4.35919	-0.98348	0.115333	0.797306	no	down	4.35919	-0.465218	0.474607	0.851113	no	down	4.35919
BC005624	4	1	4	1	1	1	5	7	4	2	1	6	3.14215	0.873466	2.22	1.50029	1.47875	1.43998	3.77857	5.70842	4.42116	2.93588	1.1806	3.07196	2.64594	-0.834712	0.208733	0.80084	no	down	2.64594	-0.0527851	0.93754	1	no	down	2.64594	-0.638031	0.338783	0.970004	no	down	2.64594	0.110572	0.873544	0.981174	no	up	2.64594
BC016579	0	0	0	0	0	1	6	0	0	0	0	1	0	0	0	0	0	1.43998	4.53428	0	0	0	0	0.511994	0.540521	-0.16085	0.624558	0.953615	no	down	0.540521	0.161116	0.58831	0.9667	no	up	0.540521	-0.294539	0.474294	0.998228	no	down	0.540521	0	1	1	no	up	0.540521
BC017158	21	5	15	5	4	12	8	8	5	3	7	14	16.4963	4.36733	8.32501	7.50145	5.915	17.2797	6.04571	6.52391	5.52645	4.40383	8.26419	7.16791	8.1514	1.05564	0.0931626	0.633948	no	up	8.1514	0.419504	0.513669	0.947561	no	up	8.1514	0.125258	0.819555	1	no	up	8.1514	0.403843	0.478543	0.853796	no	up	8.1514
BC017643	6	7	19	6	8	7	15	17	22	5	9	16	4.71322	6.11426	10.545	9.00174	11.83	10.0798	11.3357	13.8633	24.3164	7.33971	10.6254	8.1919	10.663	-0.619732	0.298206	0.850713	no	down	10.663	0.682111	0.285152	0.855731	no	up	10.663	-0.787855	0.100693	0.769834	no	down	10.663	-0.741687	0.172955	0.598937	no	down	10.663
BC021614	3	2	18	14	13	3	0	6	8	3	12	31	2.35661	1.74693	9.99001	21.0041	19.2238	4.31993	0	4.89294	8.84232	4.40383	14.1672	15.8718	8.90161	0.182038	0.78421	0.974601	no	up	8.90161	0.730144	0.289264	0.856269	no	up	8.90161	1.14166	0.0491609	0.580997	no	up	8.90161	-2.06499	0.000899541	0.0166794	no	down	8.90161
BC022687	2	1	3	1	1	1	6	3	0	2	1	4	1.57107	0.873466	1.665	1.50029	1.47875	1.43998	4.53428	2.44647	0	2.93588	1.1806	2.04797	1.80615	-0.334276	0.608267	0.953295	no	down	1.80615	0.149735	0.816828	0.994865	no	up	1.80615	-0.161323	0.817155	1	no	down	1.80615	-0.125478	0.857699	0.975814	no	down	1.80615
BC023829	6	3	8	1	3	2	6	0	0	3	1	11	4.71322	2.6204	4.44	1.50029	4.43625	2.87996	4.53428	0	0	4.40383	1.1806	5.63193	3.0284	0.488147	0.470056	0.926613	no	up	3.0284	-0.178111	0.79265	0.992799	no	down	3.0284	0.738821	0.280477	0.942786	no	up	3.0284	0.00736484	0.991517	1	no	up	3.0284
BC024139	17	26	6	5	1	4	0	1	3	0	2	4	13.3541	22.7101	3.33	7.50145	1.47875	5.75991	0	0.815489	3.31587	0	2.3612	2.04797	5.22291	1.24087	0.0713679	0.57401	no	up	5.22291	-1.37132	0.0435198	0.459648	no	down	5.22291	0.194975	0.770596	0.998228	no	up	5.22291	1.6155	0.0117969	0.117172	no	up	5.22291
Cox4i1	864	894	676	206	185	396	502	451	314	311	425	673	678.704	780.879	375.18	309.06	273.569	570.231	379.368	367.786	347.061	456.53	501.754	344.572	448.724	0.615052	0.0367789	0.441131	no	up	448.724	-0.354226	0.252865	0.829049	no	down	448.724	0.240272	0.26234	0.933738	no	up	448.724	1.15022	1.23943e-06	6.53183e-05	yes	up	448.724
BC024978	1	5	8	4	0	1	2	3	2	1	4	5	0.785537	4.36733	4.44	6.00116	0	1.43998	1.51143	2.44647	2.21058	1.46794	4.72239	2.55997	2.66273	-0.00740833	0.991144	1	no	down	2.66273	-0.195448	0.770469	0.992001	no	down	2.66273	0.311928	0.648629	0.998228	no	up	2.66273	-0.31345	0.651249	0.915134	no	down	2.66273
BC027231	3	2	1	3	0	2	9	5	1	3	2	8	2.35661	1.74693	0.555	4.50087	0	2.87996	6.80142	4.07745	1.10529	4.40383	2.3612	4.09595	2.90704	-0.370841	0.581097	0.949213	no	down	2.90704	0.233088	0.731402	0.990223	no	up	2.90704	-0.125985	0.851021	1	no	down	2.90704	0.266441	0.702608	0.931837	no	up	2.90704
BC029214	29	25	39	6	11	19	6	14	25	14	17	18	22.7806	21.8366	21.645	9.00174	16.2663	27.3596	4.53428	11.4168	27.6323	20.5512	20.0702	9.21588	17.6925	0.72292	0.217756	0.80816	no	up	17.6925	0.164144	0.78635	0.992001	no	up	17.6925	0.159807	0.741951	0.998228	no	up	17.6925	0.389309	0.450034	0.837951	no	up	17.6925
Cyp2d9	2376	2140	487	229	419	235	641	871	438	249	371	906	1866.44	1869.22	270.285	343.566	619.596	338.395	484.412	710.291	484.117	365.518	438.002	463.866	687.809	-0.64088	0.0811666	0.603702	no	down	687.809	-2.28677	3.29262e-09	1.99183e-06	yes	down	687.809	-0.388234	0.150582	0.859835	no	down	687.809	2.07974	2.68185e-12	4.71958e-10	yes	up	41.2998
BC030336	8	7	7	1	2	4	0	2	4	4	1	8	6.2843	6.11426	3.885	1.50029	2.9575	5.75991	0	1.63098	4.42116	5.87177	1.1806	4.09595	3.64181	0.868244	0.205229	0.797748	no	up	3.64181	-0.214934	0.754779	0.990992	no	down	3.64181	0.601795	0.365289	0.977675	no	up	3.64181	0.693053	0.30461	0.741867	no	up	3.64181
BC031181	146	175	194	98	88	91	164	158	102	85	119	259	114.688	152.857	107.67	147.028	130.13	131.038	123.937	128.847	112.74	124.775	140.491	132.606	128.901	0.0987375	0.763703	0.973431	no	up	128.901	-0.0279293	0.935476	1	no	down	128.901	0.118068	0.615311	0.998228	no	up	128.901	0.0699961	0.787895	0.955729	no	up	128.901
BC037034	5	11	5	10	6	10	14	18	13	5	6	18	3.92769	9.60813	2.775	15.0029	8.8725	14.3998	10.58	14.6788	14.3688	7.33971	7.08359	9.21588	9.82106	-0.0228916	0.970419	1	no	down	9.82106	0.750665	0.247933	0.825532	no	up	9.82106	-0.597243	0.254423	0.929881	no	down	9.82106	-0.188814	0.7428	0.942846	no	down	9.82106
BC048403	8	5	15	1	7	9	8	8	10	9	9	15	6.2843	4.36733	8.32501	1.50029	10.3513	12.9598	6.04571	6.52391	11.0529	13.2115	10.6254	7.6799	8.24394	0.474887	0.449441	0.919108	no	up	8.24394	0.858386	0.190752	0.781334	no	up	8.24394	0.329805	0.533828	0.998228	no	up	8.24394	-0.262467	0.654051	0.916022	no	down	8.24394
BC051226	8	8	9	4	5	5	3	10	4	2	4	10	6.2843	6.98773	4.995	6.00116	7.39375	7.19989	2.26714	8.15489	4.42116	2.93588	4.72239	5.11994	5.54027	0.330039	0.617015	0.953335	no	up	5.54027	0.014378	0.982994	1	no	up	5.54027	-0.120736	0.838697	1	no	down	5.54027	0.104161	0.864952	0.97816	no	up	5.54027
BC052040	1	4	6	4	4	4	9	4	5	4	4	6	0.785537	3.49386	3.33	6.00116	5.915	5.75991	6.80142	3.26196	5.52645	5.87177	4.72239	3.07196	4.54512	-0.0153278	0.98172	1	no	down	4.54512	0.798482	0.249231	0.827452	no	up	4.54512	-0.197735	0.747216	0.998228	no	down	4.54512	-0.730534	0.26535	0.706962	no	down	4.54512
Herpud1	853	783	253	60	134	141	109	151	104	44	56	234	670.063	683.924	140.415	90.0174	198.153	203.037	82.3728	123.139	114.95	64.5895	66.1135	119.806	213.048	0.869615	0.0270216	0.388044	no	up	213.048	-1.64688	5.67934e-05	0.00432837	yes	down	213.048	-0.307693	0.303475	0.956001	no	down	213.048	2.11515	2.79585e-11	4.10015e-09	yes	up	159.631
Baat	424	366	383	182	174	179	282	255	199	132	148	493	333.068	319.689	212.565	273.053	257.303	257.756	213.111	207.95	219.953	193.768	174.729	252.413	242.946	0.261478	0.386848	0.899187	no	up	242.946	-0.331167	0.296234	0.861975	no	down	242.946	-0.0337443	0.877386	1	no	down	242.946	0.391724	0.101692	0.459667	no	up	242.946
Babam1	69	84	99	41	39	47	115	76	64	50	74	140	54.2021	73.3711	54.945	61.5119	57.6713	67.6789	86.9071	61.9772	70.7386	73.3971	87.3643	71.6791	68.4536	-0.111598	0.767173	0.974201	no	down	68.4536	0.0830627	0.834266	0.994892	no	up	68.4536	0.0717984	0.788754	0.998228	no	up	68.4536	0.135922	0.654058	0.916022	no	up	68.4536
Bace1	12	19	42	14	12	9	39	28	21	14	19	28	9.42645	16.5959	23.31	21.0041	17.745	12.9598	29.4728	22.8337	23.2111	20.5512	22.4314	14.3358	19.4898	-0.786993	0.141837	0.723692	no	down	19.4898	0.0747791	0.895363	0.998363	no	up	19.4898	-0.407256	0.299004	0.954561	no	down	19.4898	-0.61303	0.167971	0.590554	no	down	19.4898
Bach1	7	4	2	1	1	0	2	1	1	1	0	4	5.49876	3.49386	1.11	1.50029	1.47875	0	1.51143	0.815489	1.10529	1.46794	0	2.04797	1.66915	-0.144158	0.820112	0.976263	no	down	1.66915	-1.19825	0.058227	0.522069	no	down	1.66915	0.0740457	0.915987	1	no	up	1.66915	0.954123	0.173995	0.600764	no	up	1.66915
Bad	18	15	19	14	10	14	21	20	10	7	15	37	14.1397	13.102	10.545	21.0041	14.7875	20.1597	15.87	16.3098	11.0529	10.2756	17.709	18.9438	15.3249	0.358226	0.514756	0.935694	no	up	15.3249	0.433412	0.450775	0.931009	no	up	15.3249	0.130575	0.763106	0.998228	no	up	15.3249	-0.100021	0.833328	0.96852	no	down	15.3249
Bag1	109	120	124	48	50	50	70	92	67	52	64	142	85.6236	104.816	68.8201	72.0139	73.9375	71.9989	52.8999	75.025	74.0544	76.333	75.5583	72.7031	75.3153	0.103907	0.776656	0.974601	no	up	75.3153	-0.378048	0.320975	0.877665	no	down	75.3153	0.14997	0.566552	0.998228	no	up	75.3153	0.395517	0.165783	0.587114	no	up	75.3153
Bag3	19	18	36	15	39	13	23	33	40	3	13	42	14.9252	15.7224	19.98	22.5043	57.6713	18.7197	17.3814	26.9111	44.2116	4.40383	15.3478	21.5037	23.2735	-0.530945	0.353971	0.884607	no	down	23.2735	0.262973	0.662975	0.985018	no	up	23.2735	-0.878488	0.0568815	0.615835	no	down	23.2735	-0.936485	0.0589771	0.342847	no	down	23.2735
Bag4	3	9	1	0	0	1	0	3	0	0	0	1	2.35661	7.86119	0.555	0	0	1.43998	0	2.44647	0	0	0	0.511994	1.26427	0.193477	0.743701	0.971307	no	up	1.26427	-0.973385	0.0962272	0.65038	no	down	1.26427	-0.41097	0.54286	0.998228	no	down	1.26427	1.53979	0.0209417	0.176256	no	up	1.26427
Bag5	20	16	27	13	12	10	23	16	14	6	14	47	15.7107	13.9755	14.985	19.5038	17.745	14.3998	17.3814	13.0478	15.4741	8.80765	16.5284	24.0637	15.9686	-0.0519097	0.925849	0.990855	no	down	15.9686	-0.0169709	0.97669	1	no	down	15.9686	0.161652	0.705771	0.998228	no	up	15.9686	-0.179347	0.701185	0.931091	no	down	15.9686
Bag6	75	51	116	47	55	53	96	98	80	50	69	117	58.9153	44.5468	64.3801	70.5136	81.3313	76.3188	72.5485	79.9179	88.4232	73.3971	81.4613	59.9032	70.9714	-0.0777167	0.833643	0.976263	no	down	70.9714	0.517862	0.188403	0.780725	no	up	70.9714	-0.170586	0.521514	0.998228	no	down	70.9714	-0.437209	0.14732	0.549908	no	down	70.9714
Bahd1	26	21	30	15	8	15	35	26	26	12	21	28	20.424	18.3428	16.65	22.5043	11.83	21.5997	26.45	21.2027	28.7375	17.6153	24.7926	14.3358	20.3737	-0.23076	0.652851	0.957954	no	down	20.3737	0.123748	0.818594	0.994865	no	up	20.3737	-0.418406	0.282625	0.942786	no	down	20.3737	0.178386	0.68151	0.926181	no	up	20.3737
Baiap2	60	40	93	35	70	61	77	127	168	76	97	123	47.1322	34.9386	51.615	52.5101	103.513	87.8386	58.1899	103.567	185.689	111.564	114.518	62.9752	84.5042	-0.38687	0.415835	0.906911	no	down	84.5042	0.955617	0.058824	0.52308	no	up	84.5042	-0.252388	0.484746	0.998228	no	down	84.5042	-0.646658	0.113197	0.48441	no	down	84.5042
Cers2	382	325	394	176	179	5	29	5	2	6	68	520	300.075	283.876	218.67	264.051	264.696	7.19989	21.9157	4.07745	2.21058	8.80765	80.2807	266.237	143.508	0.924973	0.176366	0.763437	no	up	143.508	-1.76938	0.0103168	0.207171	no	down	143.508	1.93383	0.00420912	0.172628	no	up	143.508	0.0249058	0.971153	0.995699	no	up	143.508
Bak1	4	3	17	1	8	2	5	15	6	7	9	24	3.14215	2.6204	9.43501	1.50029	11.83	2.87996	3.77857	12.2323	6.63174	10.2756	10.6254	12.2878	7.26994	-0.681736	0.296493	0.850713	no	down	7.26994	0.263316	0.699949	0.989289	no	up	7.26994	0.468901	0.396288	0.989593	no	up	7.26994	-0.983109	0.111394	0.480799	no	down	7.26994
Banf1	91	77	106	31	32	51	53	47	33	49	34	123	71.4839	67.2569	58.83	46.509	47.32	73.4389	40.0528	38.328	36.4746	71.9292	40.1403	62.9752	54.5616	0.861251	0.0308647	0.412232	no	up	54.5616	0.0516362	0.900277	0.999172	no	up	54.5616	0.57571	0.0528199	0.603236	no	up	54.5616	0.402876	0.20775	0.645732	no	up	54.5616
Bap1	17	23	27	10	9	9	22	26	26	20	12	28	13.3541	20.0897	14.985	15.0029	13.3088	12.9598	16.6257	21.2027	28.7375	29.3588	14.1672	14.3358	17.844	-0.606892	0.271977	0.843198	no	down	17.844	-0.24637	0.670151	0.985018	no	down	17.844	-0.219079	0.597137	0.998228	no	down	17.844	0.178436	0.701283	0.931091	no	up	17.844
Basp1	2	0	49	11	18	16	53	42	39	33	22	63	1.57107	0	27.195	16.5032	26.6175	23.0396	40.0528	34.2505	43.1063	48.4421	25.9732	32.2556	26.5839	-0.771592	0.122156	0.694001	no	down	26.5839	2.92748	1.83455e-06	0.000322848	no	up	26.5839	-0.149311	0.675787	0.998228	no	down	26.5839	-3.03022	1.43987e-08	1.26695e-06	no	down	26.5839
Batf	1	0	5	2	3	2	3	2	6	7	5	7	0.785537	0	2.775	3.00058	4.43625	2.87996	2.26714	1.63098	6.63174	10.2756	5.90299	3.58396	3.68081	-0.143991	0.830897	0.976263	no	down	3.68081	1.01918	0.137882	0.725986	no	up	3.68081	0.660221	0.305312	0.956001	no	up	3.68081	-1.1439	0.0962335	0.446522	no	down	3.68081
Batf2	0	0	12	2	5	1	16	29	20	0	5	11	0	0	6.66001	3.00058	7.39375	1.43998	12.0914	23.6492	22.1058	0	5.90299	5.63193	7.32297	-2.32698	0.000322507	0.0200099	no	down	7.32297	1.13243	0.103145	0.666517	no	up	7.32297	-1.84364	0.00123327	0.0812026	no	down	7.32297	-1.97585	0.00280815	0.0403865	no	down	7.32297
Batf3	0	1	6	0	4	7	4	4	7	8	9	11	0	0.873466	3.33	0	5.915	10.0798	3.02285	3.26196	7.73703	11.7435	10.6254	5.63193	5.18508	0.588694	0.381307	0.899129	no	up	5.18508	1.97022	0.00491821	0.127623	no	up	5.18508	0.775771	0.200647	0.900732	no	up	5.18508	-1.00828	0.136359	0.531115	no	down	5.18508
Bax	35	20	78	38	39	35	37	65	68	39	50	77	27.4938	17.4693	43.29	57.011	57.6713	50.3992	27.9614	53.0068	75.1597	57.2497	59.0299	39.4235	47.0971	-0.0543872	0.90635	0.988343	no	down	47.0971	1.016	0.0404736	0.446906	no	up	47.0971	-0.00788427	0.981774	1	no	down	47.0971	-1.08446	0.00605744	0.0714932	no	down	47.0971
Baz1a	8	5	10	2	4	2	3	5	5	1	6	9	6.2843	4.36733	5.55	3.00058	5.915	2.87996	2.26714	4.07745	5.52645	1.46794	7.08359	4.60794	4.41897	-0.100901	0.880423	0.983095	no	down	4.41897	-0.426823	0.53149	0.951695	no	down	4.41897	0.160258	0.795947	0.998617	no	up	4.41897	0.0709767	0.911875	0.985015	no	up	4.41897
Baz1b	70	53	129	45	44	36	65	75	67	41	80	128	54.9876	46.2937	71.5951	67.513	65.065	51.8392	49.1214	61.1617	74.0544	60.1856	94.4479	65.5352	63.4833	-0.204671	0.609073	0.953295	no	down	63.4833	0.046923	0.911363	1	no	up	63.4833	0.250662	0.374558	0.981874	no	up	63.4833	-0.406334	0.199325	0.635045	no	down	63.4833
Baz2a	10	12	27	8	7	9	23	15	18	10	14	23	7.85537	10.4816	14.985	12.0023	10.3513	12.9598	17.3814	12.2323	19.8952	14.6794	16.5284	11.7759	13.4273	-0.305314	0.589457	0.951199	no	down	13.4273	0.414912	0.48903	0.940831	no	up	13.4273	-0.199883	0.647181	0.998228	no	down	13.4273	-0.399524	0.419906	0.824889	no	down	13.4273
Baz2b	12	8	11	4	2	5	17	7	12	3	6	4	9.42645	6.98773	6.105	6.00116	2.9575	7.19989	12.8471	5.70842	13.2635	4.40383	7.08359	2.04797	7.00268	-0.483843	0.451471	0.920342	no	down	7.00268	-0.165874	0.80329	0.993467	no	down	7.00268	-1.05368	0.0627389	0.643558	no	down	7.00268	0.507233	0.398155	0.811934	no	up	7.00268
Bbc3	14	8	23	18	6	6	17	6	6	10	11	27	10.9975	6.98773	12.765	27.0052	8.8725	8.63987	12.8471	4.89294	6.63174	14.6794	12.9866	13.8238	11.7608	0.142303	0.817049	0.975599	no	up	11.7608	0.0154842	0.980557	1	no	up	11.7608	0.636391	0.199041	0.900732	no	up	11.7608	-0.683062	0.195941	0.631791	no	down	11.7608
Bbip1	6	7	9	4	3	7	7	9	4	2	3	20	4.71322	6.11426	4.995	6.00116	4.43625	10.0798	5.28999	7.3394	4.42116	2.93588	3.54179	10.2399	5.84232	0.476414	0.466937	0.924878	no	up	5.84232	0.529247	0.433022	0.926764	no	up	5.84232	0.0770654	0.894379	1	no	up	5.84232	0.0675676	0.91312	0.98503	no	up	5.84232
Bbox1	20	23	18	6	9	4	8	8	0	10	3	16	15.7107	20.0897	9.99001	9.00174	13.3088	5.75991	6.04571	6.52391	0	14.6794	3.54179	8.1919	9.40363	0.458055	0.480595	0.930478	no	up	9.40363	-1.14007	0.079668	0.598353	no	down	9.40363	0.749386	0.177075	0.885281	no	up	9.40363	0.587567	0.289782	0.729363	no	up	9.40363
Bbs4	4	2	10	4	3	1	3	5	1	5	10	6	3.14215	1.74693	5.55	6.00116	4.43625	1.43998	2.26714	4.07745	1.10529	7.33971	11.806	3.07196	4.332	-0.034533	0.95907	0.99976	no	down	4.332	-0.0533877	0.937771	1	no	down	4.332	1.07075	0.0896336	0.732786	no	up	4.332	-0.737901	0.264082	0.706962	no	down	4.332
Bbs5	9	4	4	0	0	2	10	3	1	1	2	2	7.06983	3.49386	2.22	0	0	2.87996	7.55714	2.44647	1.10529	1.46794	2.3612	1.02399	2.63547	-0.319125	0.633887	0.954498	no	down	2.63547	-0.561137	0.404577	0.918494	no	down	2.63547	-0.761483	0.268608	0.93971	no	down	2.63547	1.26083	0.0716126	0.383148	no	up	2.63547
Bbs9	3	3	7	5	2	4	3	4	4	0	6	6	2.35661	2.6204	3.885	7.50145	2.9575	5.75991	2.26714	3.26196	4.42116	0	7.08359	3.07196	3.76556	0.404507	0.551963	0.941762	no	up	3.76556	0.607084	0.380793	0.906692	no	up	3.76556	0.0588586	0.927813	1	no	up	3.76556	-0.563073	0.401375	0.813095	no	down	3.76556
Bbx	1	2	9	1	2	2	5	1	2	2	3	1	0.785537	1.74693	4.995	1.50029	2.9575	2.87996	3.77857	0.815489	2.21058	2.93588	3.54179	0.511994	2.38829	0.102947	0.877897	0.983095	no	up	2.38829	0.48024	0.473651	0.93645	no	up	2.38829	-0.0715245	0.917482	1	no	down	2.38829	-0.726307	0.297482	0.735462	no	down	2.38829
Bcam	2	1	6	4	0	2	4	6	1	1	0	3	1.57107	0.873466	3.33	6.00116	0	2.87996	3.02285	4.89294	1.10529	1.46794	0	1.53598	2.22339	-0.200295	0.763403	0.973431	no	down	2.22339	0.458927	0.488869	0.940831	no	up	2.22339	-0.815337	0.241484	0.925941	no	down	2.22339	-0.665337	0.341125	0.771256	no	down	2.22339
Bcap29	6	6	4	0	1	4	1	3	3	2	1	7	4.71322	5.2408	2.22	0	1.47875	5.75991	0.755714	2.44647	3.31587	2.93588	1.1806	3.58396	2.8026	0.688576	0.313821	0.859056	no	up	2.8026	-0.072628	0.915813	1	no	down	2.8026	0.210488	0.755862	0.998228	no	up	2.8026	1.04571	0.130599	0.520577	no	up	2.8026
Bcap31	170	157	174	72	73	57	204	130	67	75	72	193	133.541	137.134	96.5701	108.021	107.949	82.0787	154.166	106.014	74.0544	110.096	85.0031	98.8148	107.787	-0.402601	0.287358	0.850713	no	down	107.787	-0.657974	0.0966264	0.65038	no	down	107.787	-0.189094	0.485276	0.998228	no	down	107.787	0.362626	0.222621	0.663681	no	up	107.787
Bcar1	58	60	72	33	21	34	42	44	32	27	34	73	45.5612	52.408	39.96	49.5096	31.0538	48.9592	31.74	35.8815	35.3693	39.6344	40.1403	37.3755	40.6327	0.466298	0.264112	0.840071	no	up	40.6327	-0.0175728	0.967607	1	no	down	40.6327	0.173076	0.576041	0.998228	no	up	40.6327	0.267764	0.42154	0.824889	no	up	40.6327
Bcar3	63	58	81	35	31	21	62	42	30	21	39	87	49.4888	50.661	44.955	52.5101	45.8413	30.2395	46.8542	34.2505	33.1587	30.8268	46.0433	44.5434	42.4477	-0.268726	0.540313	0.93863	no	down	42.4477	-0.630429	0.165424	0.750817	no	down	42.4477	0.0940803	0.761015	0.998228	no	up	42.4477	0.0671323	0.840245	0.969891	no	up	42.4477
Bcas2	36	43	72	25	27	27	48	33	24	17	22	64	28.2793	37.559	39.96	37.5072	39.9263	38.8794	36.2743	26.9111	26.527	24.955	25.9732	32.7676	32.96	0.325058	0.466032	0.924878	no	up	32.96	0.204526	0.660559	0.985018	no	up	32.96	-0.0750078	0.822795	1	no	down	32.96	-0.24005	0.504045	0.863576	no	down	32.96
Bcas3	16	16	20	12	5	8	17	18	14	9	16	15	12.5686	13.9755	11.1	18.0035	7.39375	11.5198	12.8471	14.6788	15.4741	13.2115	18.8896	7.6799	13.1118	-0.238844	0.682266	0.963334	no	down	13.1118	-0.14167	0.815463	0.994865	no	down	13.1118	-0.147435	0.748586	0.998228	no	down	13.1118	0.121212	0.809117	0.962687	no	up	13.1118
Bccip	132	142	266	72	84	49	179	131	88	57	68	192	103.691	124.032	147.63	108.021	124.215	70.5589	135.273	106.829	97.2655	83.6727	80.2807	98.3028	106.648	-0.622064	0.0839718	0.611433	no	down	106.648	-0.623081	0.098446	0.653987	no	down	106.648	-0.353524	0.160008	0.868858	no	down	106.648	-0.164081	0.549855	0.882959	no	down	106.648
Bcdin3d	2	3	19	5	3	0	5	8	14	1	4	12	1.57107	2.6204	10.545	7.50145	4.43625	0	3.77857	6.52391	15.4741	1.46794	4.72239	6.14392	5.39875	-1.51955	0.0204029	0.332458	no	down	5.39875	-0.168537	0.804494	0.993583	no	down	5.39875	-0.719391	0.236495	0.925941	no	down	5.39875	-1.26213	0.0522507	0.319277	no	down	5.39875
Bche	11	14	13	5	8	10	9	10	3	3	1	18	8.64091	12.2285	7.21501	7.50145	11.83	14.3998	6.80142	8.15489	3.31587	4.40383	1.1806	9.21588	7.90735	0.81824	0.200335	0.795439	no	up	7.90735	0.233792	0.720404	0.989289	no	up	7.90735	-0.142035	0.801595	0.999278	no	down	7.90735	0.199656	0.729936	0.938735	no	up	7.90735
Bckdha	488	436	429	127	209	160	144	228	221	164	350	452	383.342	380.831	238.095	190.537	309.059	230.396	108.823	185.932	244.269	240.743	413.209	231.421	263.055	0.360295	0.36242	0.891	no	up	263.055	-0.672075	0.10528	0.671195	no	down	263.055	0.685307	0.0194782	0.38636	no	up	263.055	0.596825	0.0636545	0.358573	no	up	263.055
Bckdhb	85	78	90	38	30	54	70	62	20	29	39	110	66.7707	68.1303	49.95	57.011	44.3625	77.7588	52.8999	50.5603	22.1058	42.5703	46.0433	56.3193	52.8735	0.782696	0.0629615	0.546061	no	up	52.8735	0.155984	0.72149	0.989289	no	up	52.8735	0.193446	0.544832	0.998228	no	up	52.8735	0.392376	0.254398	0.696777	no	up	52.8735
Bckdk	11	10	22	13	7	12	17	15	14	10	16	35	8.64091	8.73466	12.21	19.5038	10.3513	17.2797	12.8471	12.2323	15.4741	14.6794	18.8896	17.9198	14.0636	0.264882	0.632529	0.95414	no	up	14.0636	0.78289	0.182417	0.772474	no	up	14.0636	0.327953	0.445	0.998228	no	up	14.0636	-0.549396	0.260815	0.705738	no	down	14.0636
Bcl10	28	18	37	10	9	14	59	43	11	18	17	67	21.995	15.7224	20.535	15.0029	13.3088	20.1597	44.5871	35.066	12.1582	26.423	20.0702	34.3036	23.2777	-0.537631	0.320725	0.866267	no	down	23.2777	0.100515	0.860163	0.99732	no	up	23.2777	-0.16709	0.684757	0.998228	no	down	23.2777	0.162696	0.728385	0.938264	no	up	23.2777
Bcl11a	0	0	6	0	0	0	2	5	2	0	1	0	0	0	3.33	0	0	0	1.51143	4.07745	2.21058	0	1.1806	0	1.02584	-0.898832	0.109664	0.672824	no	down	1.02584	0	1	1	no	up	1.02584	-1.02435	0.123727	0.812647	no	down	1.02584	-0.686969	0.275291	0.719214	no	down	1.02584
Bcl2	4	3	6	3	0	0	8	4	8	6	2	18	3.14215	2.6204	3.33	4.50087	0	0	6.04571	3.26196	8.84232	8.80765	2.3612	9.21588	4.34401	-1.21112	0.0660156	0.556458	no	down	4.34401	-0.485	0.472989	0.936306	no	down	4.34401	0.167523	0.787308	0.998228	no	up	4.34401	0.0770513	0.908979	0.985015	no	up	4.34401
Bcl2a1a	0	0	6	1	1	1	10	7	2	2	0	2	0	0	3.33	1.50029	1.47875	1.43998	7.55714	5.70842	2.21058	2.93588	0	1.02399	2.26542	-1.11331	0.0883782	0.619864	no	down	2.26542	0.842947	0.18975	0.781334	no	up	2.26542	-1.3161	0.0575829	0.619799	no	down	2.26542	-1.11817	0.107222	0.474463	no	down	2.26542
Bcl2l1	54	60	86	34	37	40	87	68	63	36	46	84	42.419	52.408	47.73	51.0099	54.7138	57.5991	65.7471	55.4533	69.6333	52.8459	54.3075	43.0075	53.9062	-0.14426	0.710324	0.965913	no	down	53.9062	0.258266	0.529694	0.95066	no	up	53.9062	-0.345755	0.217715	0.912252	no	down	53.9062	-0.0947166	0.763484	0.948398	no	down	53.9062
Bcl2l11	6	3	6	5	0	4	4	4	1	1	3	7	4.71322	2.6204	3.33	7.50145	0	5.75991	3.02285	3.26196	1.10529	1.46794	3.54179	3.58396	3.32573	0.597995	0.381367	0.899129	no	up	3.32573	0.252065	0.714873	0.989289	no	up	3.32573	0.154462	0.816626	1	no	up	3.32573	0.0247735	0.970909	0.995695	no	up	3.32573
Bcl2l13	14	13	14	3	4	3	15	6	5	7	2	6	10.9975	11.3551	7.77001	4.50087	5.915	4.31993	11.3357	4.89294	5.52645	10.2756	2.3612	3.07196	6.86019	-0.40526	0.534349	0.93863	no	down	6.86019	-0.86093	0.19637	0.786203	no	down	6.86019	-0.474474	0.408481	0.994425	no	down	6.86019	0.633714	0.2861	0.726814	no	up	6.86019
Bcl2l2	27	19	23	16	8	14	35	23	21	13	15	19	21.2095	16.5959	12.765	24.0046	11.83	20.1597	26.45	18.7563	23.2111	19.0832	17.709	9.72788	18.4585	-0.188703	0.724387	0.968848	no	down	18.4585	0.0583672	0.917104	1	no	up	18.4585	-0.561646	0.178679	0.888711	no	down	18.4585	0.234983	0.607268	0.90001	no	up	18.4585
Cox7a2l	98	191	104	24	42	42	162	94	55	38	78	133	76.9826	166.832	57.72	36.007	62.1075	60.4791	122.426	76.656	60.791	55.7818	92.0867	68.0951	77.997	-0.455055	0.313661	0.859056	no	down	77.997	-0.894386	0.0580036	0.522069	no	down	77.997	-0.256037	0.44483	0.998228	no	down	77.997	1.12622	0.00231433	0.0355561	yes	up	77.997
Bcl6	33	8	9	25	5	4	6	4	4	3	10	8	25.9227	6.98773	4.995	37.5072	7.39375	5.75991	4.53428	3.26196	4.42116	4.40383	11.806	4.09595	10.0908	0.527773	0.429798	0.914521	no	up	10.0908	-0.956098	0.156287	0.743273	no	down	10.0908	0.500567	0.407621	0.994425	no	up	10.0908	-0.00878575	0.988389	0.999542	no	down	10.0908
Bcl6b	0	0	5	2	1	0	3	7	4	1	2	11	0	0	2.775	3.00058	1.47875	0	2.26714	5.70842	4.42116	1.46794	2.3612	5.63193	2.42601	-1.14825	0.0757942	0.592719	no	down	2.42601	0	1	1	no	up	2.42601	-0.186019	0.784654	0.998228	no	down	2.42601	-1.1828	0.088796	0.431189	no	down	2.42601
Bcl7a	10	14	5	5	3	2	1	2	5	5	7	9	7.85537	12.2285	2.775	7.50145	4.43625	2.87996	0.755714	1.63098	5.52645	7.33971	8.26419	4.60794	5.48346	0.392248	0.561404	0.944369	no	up	5.48346	-1.0529	0.118985	0.696709	no	down	5.48346	1.00463	0.10275	0.776009	no	up	5.48346	0.825851	0.187169	0.618931	no	up	5.48346
Bcl7b	26	16	58	22	30	21	26	37	31	25	20	71	20.424	13.9755	32.19	33.0064	44.3625	30.2395	19.6486	30.1731	34.264	36.6986	23.612	36.3515	29.5788	0.0994223	0.835799	0.976263	no	up	29.5788	0.706254	0.166795	0.750817	no	up	29.5788	0.207959	0.558579	0.998228	no	up	29.5788	-0.960883	0.016836	0.152866	no	down	29.5788
Bcl9	3	1	5	6	4	3	6	7	12	9	5	10	2.35661	0.873466	2.775	9.00174	5.915	4.31993	4.53428	5.70842	13.2635	13.2115	5.90299	5.11994	6.08186	-0.566726	0.391296	0.899575	no	down	6.08186	0.816246	0.238725	0.82221	no	up	6.08186	0.00437873	0.994017	1	no	up	6.08186	-1.00149	0.123455	0.505466	no	down	6.08186
Bcl9l	49	29	70	33	60	20	32	64	94	43	73	62	38.4913	25.3305	38.85	49.5096	88.725	28.7996	24.1828	52.1913	103.897	63.1215	86.1837	31.7436	52.5855	-0.813443	0.133378	0.705934	no	down	52.5855	-0.0309532	0.9567	1	no	down	52.5855	0.000484435	0.999073	1	no	up	52.5855	-0.754576	0.101431	0.459667	no	down	52.5855
Bclaf1	6	7	5	1	1	5	5	0	2	3	2	3	4.71322	6.11426	2.775	1.50029	1.47875	7.19989	3.77857	0	2.21058	4.40383	2.3612	1.53598	3.17263	0.929328	0.175692	0.761543	no	up	3.17263	0.0440114	0.949119	1	no	up	3.17263	0.214888	0.750076	0.998228	no	up	3.17263	0.851643	0.214083	0.653045	no	up	3.17263
Bco1	6	3	20	5	6	5	10	23	17	7	15	28	4.71322	2.6204	11.1	7.50145	8.8725	7.19989	7.55714	18.7563	18.7899	10.2756	17.709	14.3358	10.7859	-0.805652	0.187123	0.774834	no	down	10.7859	0.744939	0.256653	0.832487	no	up	10.7859	-0.0591473	0.901547	1	no	down	10.7859	-0.976066	0.0853494	0.420617	no	down	10.7859
Bcor	5	4	12	11	9	4	15	18	11	6	5	20	3.92769	3.49386	6.66001	16.5032	13.3088	5.75991	11.3357	14.6788	12.1582	8.80765	5.90299	10.2399	9.39805	-0.831721	0.180473	0.766737	no	down	9.39805	0.538226	0.417061	0.920158	no	up	9.39805	-0.50317	0.316235	0.960066	no	down	9.39805	-1.23472	0.0298008	0.222907	no	down	9.39805
Bcr	7	15	17	9	1	8	8	13	8	6	20	22	5.49876	13.102	9.43501	13.5026	1.47875	11.5198	6.04571	10.6014	8.84232	8.80765	23.612	11.2639	10.3092	0.32356	0.606876	0.953295	no	up	10.3092	0.212	0.744128	0.990992	no	up	10.3092	0.647115	0.217022	0.912094	no	up	10.3092	0.133298	0.815443	0.963815	no	up	10.3092
Bcs1l	20	21	27	7	15	11	19	16	14	8	8	32	15.7107	18.3428	14.985	10.502	22.1813	15.8398	14.3586	13.0478	15.4741	11.7435	9.44479	16.3838	14.8345	0.122785	0.825326	0.976263	no	up	14.8345	-0.0992101	0.863238	0.99732	no	down	14.8345	-0.120325	0.783526	0.998228	no	down	14.8345	0.0898694	0.846928	0.971273	no	up	14.8345
Bdh1	388	317	403	158	139	218	334	251	146	177	265	305	304.788	276.889	223.665	237.046	205.546	313.915	252.408	204.688	161.372	259.826	312.859	156.158	242.43	0.561087	0.111976	0.677514	no	up	242.43	0.0886444	0.81137	0.994865	no	up	242.43	0.215481	0.407994	0.994425	no	up	242.43	0.371811	0.195366	0.631791	no	up	242.43
Bdh2	30	46	13	1	10	9	5	6	3	3	10	9	23.5661	40.1794	7.21501	1.50029	14.7875	12.9598	3.77857	4.89294	3.31587	4.40383	11.806	4.60794	11.0844	1.24648	0.0503842	0.50379	no	up	11.0844	-1.16035	0.0656943	0.548624	no	down	11.0844	0.566249	0.308413	0.956001	no	up	11.0844	1.67921	0.00210832	0.0331273	no	up	11.0844
Becn1	39	38	64	21	21	30	35	32	17	17	16	46	30.636	33.1917	35.52	31.5061	31.0538	43.1993	26.45	26.0957	18.7899	24.955	18.8896	23.5517	28.6532	0.738783	0.101566	0.656235	no	up	28.6532	0.356807	0.446141	0.93079	no	up	28.6532	-0.0845693	0.809514	1	no	down	28.6532	-0.0480231	0.896297	0.984522	no	down	28.6532
Bend3	7	4	3	6	5	4	6	7	3	3	5	9	5.49876	3.49386	1.665	9.00174	7.39375	5.75991	4.53428	5.70842	3.31587	4.40383	5.90299	4.60794	5.1072	0.192044	0.773973	0.974332	no	up	5.1072	0.193274	0.777856	0.992001	no	up	5.1072	0.0865054	0.886993	1	no	up	5.1072	-0.190602	0.764894	0.948585	no	down	5.1072
Bend7	4	11	15	7	0	1	3	5	3	2	4	12	3.14215	9.60813	8.32501	10.502	0	1.43998	2.26714	4.07745	3.31587	2.93588	4.72239	6.14392	4.70666	-0.139797	0.835453	0.976263	no	down	4.70666	-0.803527	0.237663	0.821814	no	down	4.70666	0.402985	0.528152	0.998228	no	up	4.70666	-0.0590624	0.927674	0.987454	no	down	4.70666
Bet1	97	86	150	47	42	23	77	37	24	19	34	134	76.1971	75.1181	83.2501	70.5136	62.1075	33.1195	58.1899	30.1731	26.527	27.8909	40.1403	68.6071	54.3195	-0.119639	0.801739	0.974739	no	down	54.3195	-1.0115	0.039929	0.444693	no	down	54.3195	0.26251	0.454958	0.998228	no	up	54.3195	0.0444094	0.904874	0.985015	no	up	54.3195
Bet1l	107	52	96	49	59	46	114	125	65	52	94	128	84.0525	45.4202	53.28	73.5142	87.2463	66.239	86.1513	101.936	71.8439	76.333	110.976	65.5352	76.8773	-0.355285	0.397172	0.900713	no	down	76.8773	0.0397048	0.928526	1	no	up	76.8773	-0.0514342	0.866092	1	no	down	76.8773	-0.104833	0.759103	0.947295	no	down	76.8773
Bfar	96	74	102	46	47	31	91	76	55	44	52	130	75.4116	64.6365	56.61	69.0133	69.5013	44.6393	68.7699	61.9772	60.791	64.5895	61.3911	66.5592	63.6575	-0.456865	0.235637	0.821293	no	down	63.6575	-0.581158	0.14767	0.735759	no	down	63.6575	0.00808269	0.975576	1	no	up	63.6575	0.117794	0.685381	0.927286	no	up	63.6575
Bgn	73	36	122	33	43	43	137	97	70	45	61	120	57.3442	31.4448	67.7101	49.5096	63.5863	61.919	103.533	79.1025	77.3703	66.0574	72.0165	61.4392	65.9194	-0.466853	0.240312	0.824977	no	down	65.9194	0.442848	0.296436	0.861975	no	up	65.9194	-0.375907	0.187537	0.896378	no	down	65.9194	-0.417288	0.201589	0.638736	no	down	65.9194
Bhlhe40	65	51	47	25	41	15	46	40	24	11	12	44	51.0599	44.5468	26.085	37.5072	60.6288	21.5997	34.7628	32.6196	26.527	16.1474	14.1672	22.5277	32.3482	-0.423914	0.393604	0.90025	no	down	32.3482	-0.972172	0.0581519	0.522069	no	down	32.3482	-0.725041	0.0532709	0.605	no	down	32.3482	0.218217	0.570634	0.890441	no	up	32.3482
Bhmt	867	922	950	454	565	252	445	614	429	347	352	1371	681.061	805.336	527.25	681.132	835.494	362.874	336.293	500.71	474.17	509.376	415.571	701.943	569.267	-0.222364	0.517519	0.935925	no	down	569.267	-0.956986	0.00815151	0.174169	no	down	569.267	0.305684	0.221852	0.915848	no	up	569.267	0.117344	0.670334	0.921758	no	up	569.267
Bhmt2	177	177	281	97	124	86	163	209	149	102	116	288	139.04	154.603	155.955	145.528	183.365	123.838	123.181	170.437	164.688	149.73	136.949	147.454	149.564	-0.278175	0.38904	0.899187	no	down	149.564	-0.224386	0.508921	0.946533	no	down	149.564	-0.0730261	0.748547	0.998228	no	down	149.564	-0.133103	0.597643	0.898713	no	down	149.564
Bicc1	11	4	11	6	4	2	57	15	34	16	12	17	8.64091	3.49386	6.105	9.00174	5.915	2.87996	43.0757	12.2323	37.5799	23.4871	14.1672	8.70389	14.6069	-2.22094	0.00034545	0.0207678	no	down	14.6069	-0.259149	0.694121	0.989289	no	down	14.6069	-0.950217	0.0485952	0.579272	no	down	14.6069	-0.0920505	0.871907	0.980761	no	down	14.6069
Bicd2	5	11	10	6	3	9	14	16	7	3	4	7	3.92769	9.60813	5.55	9.00174	4.43625	12.9598	10.58	13.0478	7.73703	4.40383	4.72239	3.58396	7.46322	0.0685226	0.91263	0.988883	no	up	7.46322	0.604996	0.354762	0.89824	no	up	7.46322	-1.07773	0.0502514	0.588721	no	down	7.46322	0.0952582	0.870604	0.980761	no	up	7.46322
Bid	19	7	16	14	6	8	20	17	15	11	9	29	14.9252	6.11426	8.88001	21.0041	8.8725	11.5198	15.1143	13.8633	16.5794	16.1474	10.6254	14.8478	13.2078	-0.31423	0.591894	0.952161	no	down	13.2078	0.121695	0.843022	0.996282	no	up	13.2078	-0.109782	0.811894	1	no	down	13.2078	-0.18354	0.719897	0.937183	no	down	13.2078
Bik	26	8	17	3	4	2	5	2	3	2	6	9	20.424	6.98773	9.43501	4.50087	5.915	2.87996	3.77857	1.63098	3.31587	2.93588	7.08359	4.60794	6.12461	0.303254	0.651214	0.957772	no	up	6.12461	-1.37298	0.0402873	0.446667	no	down	6.12461	0.539187	0.375241	0.981874	no	up	6.12461	0.748431	0.213106	0.652166	no	up	6.12461
Bin1	23	23	50	13	18	34	34	24	30	12	45	63	18.0674	20.0897	27.75	19.5038	26.6175	48.9592	25.6943	19.5717	33.1587	17.6153	53.1269	32.2556	28.5342	0.753802	0.122959	0.695473	no	up	28.5342	1.13624	0.0282904	0.378732	no	up	28.5342	0.381151	0.313678	0.959089	no	up	28.5342	-0.331733	0.438478	0.831568	no	down	28.5342
Bin2	0	0	8	3	2	0	9	16	5	2	2	6	0	0	4.44	4.50087	2.9575	0	6.80142	13.0478	5.52645	2.93588	2.3612	3.07196	3.80359	-1.9018	0.0033752	0.109995	no	down	3.80359	0	1	1	no	up	3.80359	-1.24342	0.0510018	0.592613	no	down	3.80359	-1.68455	0.013904	0.132709	no	down	3.80359
Bin3	4	10	22	8	6	8	18	13	12	12	14	20	3.14215	8.73466	12.21	12.0023	8.8725	11.5198	13.6028	10.6014	13.2635	17.6153	16.5284	10.2399	11.5277	-0.123624	0.834587	0.976263	no	down	11.5277	0.741349	0.239065	0.82221	no	up	11.5277	0.174325	0.70867	0.998228	no	up	11.5277	-0.726417	0.174539	0.600764	no	down	11.5277
Birc2	16	14	49	14	4	2	35	21	19	15	10	45	12.5686	12.2285	27.195	21.0041	5.915	2.87996	26.45	17.1253	21.0005	22.0191	11.806	23.0397	16.936	-1.64371	0.0063165	0.16796	no	down	16.936	-0.943262	0.133478	0.718937	no	down	16.936	-0.154198	0.726922	0.998228	no	down	16.936	-0.526374	0.285801	0.726814	no	down	16.936
Birc3	14	13	20	6	6	4	20	11	8	12	13	29	10.9975	11.3551	11.1	9.00174	8.8725	5.75991	15.1143	8.97038	8.84232	17.6153	15.3478	14.8478	11.4854	-0.558404	0.354238	0.884819	no	down	11.4854	-0.56314	0.36628	0.902888	no	down	11.4854	0.451124	0.322089	0.962484	no	up	11.4854	0.151237	0.765761	0.948585	no	up	11.4854
Birc5	0	0	11	2	2	6	2	3	3	1	3	16	0	0	6.105	3.00058	2.9575	8.63987	1.51143	2.44647	3.31587	1.46794	3.54179	8.1919	3.43153	0.934607	0.173408	0.757067	no	up	3.43153	1.96856	0.0045596	0.119925	no	up	3.43153	0.691602	0.29644	0.952041	no	up	3.43153	-1.59597	0.0204245	0.173411	no	down	3.43153
Birc6	4	4	10	7	4	3	12	9	4	5	5	12	3.14215	3.49386	5.55	10.502	5.915	4.31993	9.06856	7.3394	4.42116	7.33971	5.90299	6.14392	6.09489	-0.447585	0.491441	0.933572	no	down	6.09489	0.335832	0.621581	0.97681	no	up	6.09489	-0.118402	0.83234	1	no	down	6.09489	-0.780428	0.201838	0.638736	no	down	6.09489
Blcap	27	15	62	26	28	14	23	38	31	25	45	74	21.2095	13.102	34.41	39.0075	41.405	20.1597	17.3814	30.9886	34.264	36.6986	53.1269	37.8875	31.6367	-0.328604	0.506833	0.935036	no	down	31.6367	0.255648	0.625928	0.977628	no	up	31.6367	0.597108	0.0884594	0.732242	no	up	31.6367	-1.02933	0.0102282	0.105881	no	down	31.6367
Blm	5	2	3	2	0	3	6	5	1	6	1	7	3.92769	1.74693	1.665	3.00058	0	4.31993	4.53428	4.07745	1.10529	8.80765	1.1806	3.58396	3.16245	0.106707	0.875018	0.982632	no	up	3.16245	0.241653	0.724662	0.989289	no	up	3.16245	0.254999	0.70145	0.998228	no	up	3.16245	0.482345	0.486859	0.85698	no	up	3.16245
Blmh	37	38	55	12	19	43	44	33	30	24	50	65	29.0649	33.1917	30.525	18.0035	28.0963	61.919	33.2514	26.9111	33.1587	35.2306	59.0299	33.2796	35.1385	0.858239	0.0538207	0.520308	no	up	35.1385	0.850484	0.0691561	0.564862	no	up	35.1385	0.410799	0.226215	0.922685	no	up	35.1385	0.237242	0.536052	0.877743	no	up	35.1385
Blnk	1	1	9	0	1	1	6	8	12	1	3	9	0.785537	0.873466	4.995	0	1.47875	1.43998	4.53428	6.52391	13.2635	1.46794	3.54179	4.60794	3.62601	-1.32738	0.0454766	0.482112	no	down	3.62601	0.505629	0.45635	0.931466	no	up	3.62601	-0.916885	0.158932	0.867137	no	down	3.62601	-0.660763	0.339647	0.771256	no	down	3.62601
Bloc1s1	215	205	255	74	94	110	127	111	101	84	107	232	168.89	179.061	141.525	111.021	139.003	158.398	95.9756	90.5193	111.634	123.307	126.324	118.783	130.37	0.64604	0.0401441	0.459156	no	up	130.37	-0.140124	0.668819	0.985018	no	down	130.37	0.298775	0.192144	0.899157	no	up	130.37	0.391983	0.113325	0.48441	no	up	130.37
Bloc1s2	7	9	14	8	7	9	9	9	9	6	8	18	5.49876	7.86119	7.77001	12.0023	10.3513	12.9598	6.80142	7.3394	9.94761	8.80765	9.44479	9.21588	9.00001	0.495064	0.414535	0.905911	no	up	9.00001	0.680625	0.282434	0.854542	no	up	9.00001	0.177819	0.723654	0.998228	no	up	9.00001	-0.434698	0.424989	0.826174	no	down	9.00001
Bloc1s3	9	7	11	4	6	9	15	3	6	10	4	14	7.06983	6.11426	6.105	6.00116	8.8725	12.9598	11.3357	2.44647	6.63174	14.6794	4.72239	7.16791	7.84218	0.59387	0.352832	0.884607	no	up	7.84218	0.618917	0.349104	0.894618	no	up	7.84218	0.257055	0.641473	0.998228	no	up	7.84218	-0.0324307	0.956421	0.992322	no	down	7.84218
Bloc1s4	18	16	26	9	8	10	19	22	16	7	9	34	14.1397	13.9755	14.43	13.5026	11.83	14.3998	14.3586	17.9408	17.6846	10.2756	10.6254	17.4078	14.2142	-0.186752	0.736856	0.971036	no	down	14.2142	0.0282925	0.961172	1	no	up	14.2142	-0.282747	0.511941	0.998228	no	down	14.2142	0.0608166	0.897774	0.984522	no	up	14.2142
Bloc1s5	25	19	29	16	6	11	14	16	11	8	12	24	19.6384	16.5959	16.095	24.0046	8.8725	15.8398	10.58	13.0478	12.1582	11.7435	14.1672	12.2878	14.5859	0.346153	0.537276	0.93863	no	up	14.5859	-0.184993	0.748201	0.990992	no	down	14.5859	0.0844806	0.849465	1	no	up	14.5859	0.13028	0.77917	0.953613	no	up	14.5859
Bloc1s6	18	17	26	6	7	10	12	20	11	6	10	29	14.1397	14.8489	14.43	9.00174	10.3513	14.3998	9.06856	16.3098	12.1582	8.80765	11.806	14.8478	12.5141	0.149644	0.794714	0.974739	no	up	12.5141	-0.0321481	0.956942	1	no	down	12.5141	-0.0274689	0.952229	1	no	down	12.5141	0.264432	0.592535	0.897786	no	up	12.5141
Blvra	46	35	66	28	28	22	53	41	30	26	25	78	36.1347	30.5713	36.63	42.0081	41.405	31.6795	40.0528	33.4351	33.1587	38.1665	29.515	39.9355	36.0577	-0.142836	0.746182	0.971307	no	down	36.0577	-0.0552254	0.904879	0.999923	no	down	36.0577	0.0188441	0.95242	1	no	up	36.0577	-0.232609	0.503753	0.863436	no	down	36.0577
Eif4ebp3	547	470	214	93	113	53	75	118	70	42	232	554	429.689	410.529	118.77	139.527	167.099	76.3188	56.6785	96.2277	77.3703	61.6536	273.899	283.644	182.617	0.124123	0.793811	0.974739	no	up	182.617	-2.12192	1.71688e-05	0.00178684	yes	down	182.617	1.33574	0.000187829	0.0208965	yes	up	182.617	1.42931	0.000222165	0.0054716	yes	up	247.82
Bmf	24	12	10	3	0	3	9	3	2	3	5	2	18.8529	10.4816	5.55	4.50087	0	4.31993	6.80142	2.44647	2.21058	4.40383	5.90299	1.02399	5.54121	0.175841	0.794456	0.974739	no	up	5.54121	-1.20667	0.0759429	0.588512	no	down	5.54121	-0.117738	0.852809	1	no	down	5.54121	1.44123	0.0254043	0.199261	no	up	5.54121
Bmi1	9	13	7	13	5	4	11	9	5	4	1	16	7.06983	11.3551	3.885	19.5038	7.39375	5.75991	8.31285	7.3394	5.52645	5.87177	1.1806	8.1919	7.61586	-0.13415	0.837907	0.976263	no	down	7.61586	-0.405995	0.54578	0.954746	no	down	7.61586	-0.307422	0.597538	0.998228	no	down	7.61586	-0.0736636	0.902259	0.985015	no	down	7.61586
Bmp1	127	111	188	36	86	45	49	60	57	56	93	129	99.7632	96.9547	104.34	54.0104	127.173	64.799	37.03	48.9294	63.0015	82.2048	109.796	66.0472	79.504	0.396498	0.356953	0.885883	no	up	79.504	-0.538267	0.227672	0.811057	no	down	79.504	0.748152	0.018255	0.371197	no	up	79.504	0.0314285	0.926371	0.987454	no	up	79.504
Bmp2	11	8	14	1	5	16	7	12	7	1	0	8	8.64091	6.98773	7.77001	1.50029	7.39375	23.0396	5.28999	9.78587	7.73703	1.46794	0	4.09595	6.97576	0.996879	0.120944	0.692218	no	up	6.97576	0.971561	0.143344	0.733971	no	up	6.97576	-1.23269	0.0398895	0.528863	no	down	6.97576	0.315224	0.604709	0.898713	no	up	6.97576
Bmper	0	0	9	5	3	0	0	5	2	2	0	8	0	0	4.995	7.50145	4.43625	0	0	4.07745	2.21058	2.93588	0	4.09595	2.52105	-0.475524	0.459423	0.924569	no	down	2.52105	0	1	1	no	up	2.52105	0.156612	0.822432	1	no	up	2.52105	-1.89585	0.00620422	0.0725839	no	down	2.52105
Bmpr1a	5	5	22	12	4	6	14	7	5	6	5	13	3.92769	4.36733	12.21	18.0035	5.915	8.63987	10.58	5.70842	5.52645	8.80765	5.90299	6.65592	8.0204	0.136509	0.829429	0.976263	no	up	8.0204	0.727723	0.273551	0.843139	no	up	8.0204	-0.0585771	0.9134	1	no	down	8.0204	-1.18582	0.0402768	0.2722	no	down	8.0204
Bms1	11	7	23	9	8	8	26	25	20	11	18	30	8.64091	6.11426	12.765	13.5026	11.83	11.5198	19.6486	20.3872	22.1058	16.1474	21.2508	15.3598	14.9393	-0.719154	0.19444	0.784555	no	down	14.9393	0.552286	0.355099	0.89824	no	up	14.9393	-0.22837	0.576216	0.998228	no	down	14.9393	-0.63375	0.195299	0.631791	no	down	14.9393
Bmyc	46	60	23	4	11	13	16	15	14	9	6	15	36.1347	52.408	12.765	6.00116	16.2663	18.7197	12.0914	12.2323	15.4741	13.2115	7.08359	7.6799	17.5056	0.41931	0.445232	0.917712	no	up	17.5056	-1.13536	0.04081	0.447146	no	down	17.5056	-0.475077	0.290371	0.945248	no	down	17.5056	1.68445	0.000196766	0.00492993	no	up	17.5056
Bnip1	51	41	84	36	31	34	27	42	44	25	55	57	40.0624	35.8121	46.62	54.0104	45.8413	48.9592	20.4043	34.2505	48.6328	36.6986	64.9329	29.1836	42.1173	0.463122	0.324646	0.868285	no	up	42.1173	0.310945	0.527202	0.948474	no	up	42.1173	0.314033	0.378562	0.983583	no	up	42.1173	-0.329831	0.395036	0.811934	no	down	42.1173
Bnip2	3	3	7	0	3	0	2	2	1	3	1	6	2.35661	2.6204	3.885	0	4.43625	0	1.51143	1.63098	1.10529	4.40383	1.1806	3.07196	2.18353	-0.160675	0.804881	0.974739	no	down	2.18353	-0.584329	0.368666	0.903096	no	down	2.18353	0.57298	0.408463	0.994425	no	up	2.18353	-0.165664	0.812469	0.962687	no	down	2.18353
Cpt1a	247	162	160	50	48	44	138	165	89	43	73	227	194.028	141.501	88.8001	75.0145	70.98	63.359	104.288	134.556	98.3708	63.1215	86.1837	116.223	103.035	-0.738389	0.0576566	0.530979	no	down	103.035	-1.28091	0.00157516	0.0573156	no	down	103.035	-0.3085	0.261423	0.932977	no	down	103.035	1.03346	0.000620362	0.0124833	yes	up	103.035
Bnip3l	11	5	8	1	1	4	5	2	1	2	1	7	8.64091	4.36733	4.44	1.50029	1.47875	5.75991	3.77857	1.63098	1.10529	2.93588	1.1806	3.58396	3.36687	0.719227	0.29308	0.850713	no	up	3.36687	-0.280641	0.683205	0.988008	no	down	3.36687	0.161178	0.808787	1	no	up	3.36687	0.805064	0.23263	0.675332	no	up	3.36687
Bod1	24	29	48	9	24	20	29	23	21	13	20	51	18.8529	25.3305	26.64	13.5026	35.49	28.7996	21.9157	18.7563	23.2111	19.0832	23.612	26.1117	23.4421	0.366628	0.464189	0.924878	no	up	23.4421	0.313531	0.549004	0.955845	no	up	23.4421	0.123482	0.747657	0.998228	no	up	23.4421	-0.183198	0.660648	0.918315	no	down	23.4421
Bod1l	9	6	14	8	7	6	16	16	3	15	2	20	7.06983	5.2408	7.77001	12.0023	10.3513	8.63987	12.0914	13.0478	3.31587	22.0191	2.3612	10.2399	9.51245	-0.117493	0.854515	0.97911	no	down	9.51245	0.361021	0.588392	0.9667	no	up	9.51245	0.171694	0.752346	0.998228	no	up	9.51245	-0.491793	0.405889	0.81725	no	down	9.51245
Bok	9	13	10	4	3	9	15	10	9	6	0	21	7.06983	11.3551	5.55	6.00116	4.43625	12.9598	11.3357	8.15489	9.94761	8.80765	0	10.7519	8.03082	0.180208	0.777447	0.974601	no	up	8.03082	0.26996	0.682468	0.988008	no	up	8.03082	-0.415395	0.454557	0.998228	no	down	8.03082	0.592949	0.321542	0.758705	no	up	8.03082
Bola1	108	128	129	49	42	42	90	44	39	40	61	134	84.838	111.804	71.5951	73.5142	62.1075	60.4791	68.0142	35.8815	43.1063	58.7177	72.0165	68.6071	67.5567	0.295348	0.464952	0.924878	no	up	67.5567	-0.646299	0.121578	0.699885	no	down	67.5567	0.416531	0.156024	0.864856	no	up	67.5567	0.47382	0.131515	0.522337	no	up	67.5567
Bola2	114	80	208	57	58	79	91	88	83	74	134	227	89.5512	69.8773	115.44	85.5165	85.7675	113.758	68.7699	71.763	91.7391	108.628	158.2	116.223	97.9361	0.524597	0.148806	0.732602	no	up	97.9361	0.471368	0.217663	0.804043	no	up	97.9361	0.700031	0.00789632	0.250439	no	up	97.9361	-0.262841	0.371954	0.79608	no	down	97.9361
Bola3	226	270	351	102	95	153	235	161	106	103	126	385	177.531	235.836	194.805	153.03	140.481	220.317	177.593	131.294	117.161	151.198	148.755	197.118	170.426	0.58934	0.0845963	0.611681	no	up	170.426	0.0741496	0.836199	0.995088	no	up	170.426	0.219644	0.381722	0.983741	no	up	170.426	0.318389	0.248191	0.692102	no	up	170.426
Bop1	27	19	43	20	23	18	39	32	38	19	41	34	21.2095	16.5959	23.865	30.0058	34.0113	25.9196	29.4728	26.0957	42.001	27.8909	48.4045	17.4078	28.5733	-0.282562	0.57905	0.948538	no	down	28.5733	0.401155	0.457323	0.931879	no	up	28.5733	-0.0794066	0.835348	1	no	down	28.5733	-0.532398	0.216635	0.65708	no	down	28.5733
Bpgm	21	21	26	10	4	16	21	11	12	12	17	35	16.4963	18.3428	14.43	15.0029	5.915	23.0396	15.87	8.97038	13.2635	17.6153	20.0702	17.9198	15.578	0.686838	0.207476	0.798258	no	up	15.578	0.286256	0.610965	0.975133	no	up	15.578	0.484585	0.259532	0.932448	no	up	15.578	0.453921	0.334777	0.768939	no	up	15.578
Cst3	436	469	449	144	159	299	192	257	201	177	243	407	342.494	409.656	249.195	216.042	235.121	430.553	145.097	209.581	222.163	259.826	286.885	208.381	267.916	1.10438	0.000420417	0.0234092	yes	up	267.916	0.165113	0.615187	0.97681	no	up	267.916	0.375078	0.104123	0.779002	no	up	267.916	0.660499	0.00903907	0.0963537	no	up	165.416
Bpnt1	38	51	59	23	26	25	59	27	36	20	30	85	29.8504	44.5468	32.745	34.5067	38.4475	35.9994	44.5871	22.0182	39.7904	29.3588	35.4179	43.5195	35.899	0.0227474	0.960914	0.999928	no	up	35.899	-0.0395635	0.935003	1	no	down	35.899	0.0506246	0.882869	1	no	up	35.899	0.0774441	0.837566	0.969089	no	up	35.899
Bptf	4	3	6	0	1	1	3	6	0	1	2	2	3.14215	2.6204	3.33	0	1.47875	1.43998	2.26714	4.89294	0	1.46794	2.3612	1.02399	2.00204	-0.267633	0.683034	0.963434	no	down	2.00204	-0.357305	0.584372	0.965402	no	down	2.00204	-0.361504	0.604781	0.998228	no	down	2.00204	0.324604	0.643528	0.911914	no	up	2.00204
Braf	3	2	1	0	1	1	5	0	0	2	0	6	2.35661	1.74693	0.555	0	1.47875	1.43998	3.77857	0	0	2.93588	0	3.07196	1.44697	0.0532354	0.931691	0.992277	no	up	1.44697	-0.201171	0.741256	0.990992	no	down	1.44697	0.301367	0.666195	0.998228	no	up	1.44697	0.590208	0.387582	0.80961	no	up	1.44697
Brap	234	204	177	62	68	62	219	206	145	88	144	228	183.816	178.187	98.2351	93.018	100.555	89.2786	165.501	167.991	160.267	129.179	170.006	116.735	137.731	-0.823572	0.0127773	0.255748	no	down	137.731	-0.951108	0.00598276	0.144407	no	down	137.731	-0.249902	0.270285	0.93971	no	down	137.731	0.864254	0.000685324	0.0134005	no	up	137.731
Brat1	15	12	11	5	5	5	9	13	8	4	5	20	11.7831	10.4816	6.105	7.50145	7.39375	7.19989	6.80142	10.6014	8.84232	5.87177	5.90299	10.2399	8.22704	-0.179437	0.773792	0.974332	no	down	8.22704	-0.45949	0.47385	0.93645	no	down	8.22704	-0.147797	0.774909	0.998228	no	down	8.22704	0.565674	0.305411	0.742174	no	up	8.22704
Brca2	1	1	6	0	1	0	1	0	3	2	0	2	0.785537	0.873466	3.33	0	1.47875	0	0.755714	0	3.31587	2.93588	0	1.02399	1.20827	-0.309564	0.602014	0.953295	no	down	1.20827	-0.108925	0.849303	0.99689	no	down	1.20827	-0.0190002	0.97804	1	no	down	1.20827	-0.422776	0.529028	0.874812	no	down	1.20827
Brcc3	1	3	4	3	2	0	3	3	2	2	8	6	0.785537	2.6204	2.22	4.50087	2.9575	0	2.26714	2.44647	2.21058	2.93588	9.44479	3.07196	2.95509	-0.466432	0.478684	0.930478	no	down	2.95509	-0.247579	0.709195	0.989289	no	down	2.95509	0.775718	0.244216	0.925941	no	up	2.95509	-0.482996	0.484254	0.855309	no	down	2.95509
Brd1	24	8	26	5	7	11	12	13	21	11	12	24	18.8529	6.98773	14.43	7.50145	10.3513	15.8398	9.06856	10.6014	23.2111	16.1474	14.1672	12.2878	13.2872	0.10784	0.854779	0.97911	no	up	13.2872	0.19523	0.750366	0.990992	no	up	13.2872	0.00123012	0.997941	1	no	up	13.2872	0.185335	0.722482	0.937183	no	up	13.2872
Cyp4a12a	1054	994	43	4	2	24	143	54	14	65	14	50	827.956	868.225	23.865	6.00116	2.9575	34.5595	108.067	44.0364	15.4741	95.4162	16.5284	25.5997	172.391	-0.161884	0.812481	0.974775	no	down	172.391	-2.86336	3.6369e-05	0.0032295	yes	down	172.391	-0.19515	0.765184	0.998228	no	down	172.391	4.0513	2.00765e-09	2.08946e-07	yes	up	119.474
Brd3	15	9	29	4	12	12	19	19	9	6	13	15	11.7831	7.86119	16.095	6.00116	17.745	17.2797	14.3586	15.4943	9.94761	8.80765	15.3478	7.6799	12.3667	0.233006	0.688665	0.963671	no	up	12.3667	0.596269	0.328771	0.883939	no	up	12.3667	-0.3189	0.503547	0.998228	no	down	12.3667	-0.383338	0.457318	0.84264	no	down	12.3667
Brd4	47	36	103	37	38	28	98	79	93	57	112	95	36.9202	31.4448	57.165	55.5107	56.1925	40.3194	74.0599	64.4236	102.792	83.6727	132.227	48.6394	65.2806	-0.870012	0.0551281	0.521441	no	down	65.2806	0.260553	0.589531	0.967611	no	up	65.2806	0.111792	0.729958	0.998228	no	up	65.2806	-0.651528	0.0815822	0.409561	no	down	65.2806
Brd7	28	28	56	20	24	25	53	39	33	23	21	36	21.995	24.457	31.08	30.0058	35.49	35.9994	40.0528	31.8041	36.4746	33.7627	24.7926	18.4318	30.3622	-0.0378003	0.933991	0.993199	no	down	30.3622	0.549565	0.257395	0.832823	no	up	30.3622	-0.511849	0.136471	0.836027	no	down	30.3622	-0.425444	0.265503	0.706962	no	down	30.3622
Brd8	9	7	23	10	6	3	21	14	10	2	9	15	7.06983	6.11426	12.765	15.0029	8.8725	4.31993	15.87	11.4168	11.0529	2.93588	10.6254	7.6799	9.47711	-1.01372	0.102705	0.657028	no	down	9.47711	-0.213771	0.743131	0.990992	no	down	9.47711	-0.702249	0.161728	0.87207	no	down	9.47711	-0.735223	0.176419	0.602528	no	down	9.47711
Brd9	6	9	11	4	3	16	8	9	6	5	4	12	4.71322	7.86119	6.105	6.00116	4.43625	23.0396	6.04571	7.3394	6.63174	7.33971	4.72239	6.14392	7.53161	1.25581	0.0408269	0.462179	no	up	7.53161	1.31141	0.0400951	0.445047	no	up	7.53161	-0.1136	0.833294	1	no	down	7.53161	0.137096	0.813132	0.962687	no	up	7.53161
Brdt	5	2	12	1	0	1	6	3	1	1	2	5	3.92769	1.74693	6.66001	1.50029	0	1.43998	4.53428	2.44647	1.10529	1.46794	2.3612	2.55997	2.47917	-0.262743	0.692672	0.964243	no	down	2.47917	-0.276386	0.678465	0.987943	no	down	2.47917	-0.196312	0.775712	0.998228	no	down	2.47917	-0.108967	0.875733	0.981174	no	down	2.47917
Bre	23	26	23	21	12	10	24	19	24	8	19	28	18.0674	22.7101	12.765	31.5061	17.745	14.3998	18.1371	15.4943	26.527	11.7435	22.4314	14.3358	18.8219	-0.34799	0.529677	0.93863	no	down	18.8219	-0.374676	0.515042	0.947561	no	down	18.8219	-0.268381	0.528434	0.998228	no	down	18.8219	0.0275367	0.952018	0.99229	no	up	18.8219
Brf1	6	9	8	2	2	5	3	13	13	3	11	11	4.71322	7.86119	4.44	3.00058	2.9575	7.19989	2.26714	10.6014	14.3688	4.40383	12.9866	5.63193	6.70267	-0.286693	0.662175	0.958567	no	down	6.70267	0.110214	0.870994	0.997881	no	up	6.70267	-0.183753	0.750419	0.998228	no	down	6.70267	0.566063	0.370918	0.79608	no	up	6.70267
Brf2	5	10	20	4	4	6	5	12	8	6	7	16	3.92769	8.73466	11.1	6.00116	5.915	8.63987	3.77857	9.78587	8.84232	8.80765	8.26419	8.1919	7.66574	0.143599	0.821656	0.976263	no	up	7.66574	0.312104	0.636563	0.97933	no	up	7.66574	0.151215	0.779554	0.998228	no	up	7.66574	-0.279569	0.630775	0.905821	no	down	7.66574
Bri3	17	10	12	6	0	8	7	8	5	1	1	8	13.3541	8.73466	6.66001	9.00174	0	11.5198	5.28999	6.52391	5.52645	1.46794	1.1806	4.09595	6.11293	0.573287	0.38503	0.899187	no	up	6.11293	-0.122993	0.854795	0.996958	no	down	6.11293	-0.812098	0.184701	0.890463	no	down	6.11293	0.768836	0.212552	0.652161	no	up	6.11293
Bri3bp	15	13	5	1	2	6	6	5	2	0	1	10	11.7831	11.3551	2.775	1.50029	2.9575	8.63987	4.53428	4.07745	2.21058	0	1.1806	5.11994	4.6778	0.689237	0.308265	0.855664	no	up	4.6778	-0.501168	0.462351	0.933733	no	down	4.6778	-0.330744	0.605096	0.998228	no	down	4.6778	1.54406	0.0178219	0.159462	no	up	4.6778
Brix1	15	14	31	12	8	6	21	12	10	6	1	27	11.7831	12.2285	17.205	18.0035	11.83	8.63987	15.87	9.78587	11.0529	8.80765	1.1806	13.8238	11.6842	-0.33084	0.589324	0.951199	no	down	11.6842	-0.296008	0.641179	0.979441	no	down	11.6842	-0.444403	0.379234	0.983583	no	down	11.6842	-0.346338	0.512711	0.867424	no	down	11.6842
Brk1	50	66	111	50	50	53	51	60	57	37	51	109	39.2769	57.6488	61.605	75.0145	73.9375	76.3188	38.5414	48.9294	63.0015	54.3139	60.2105	55.8073	58.7171	0.560019	0.154142	0.737806	no	up	58.7171	0.593224	0.151681	0.738378	no	up	58.7171	0.182252	0.532134	0.998228	no	up	58.7171	-0.495655	0.121367	0.500701	no	down	58.7171
Brms1	25	19	25	19	7	8	14	20	22	12	27	26	19.6384	16.5959	13.875	28.5055	10.3513	11.5198	10.58	16.3098	24.3164	17.6153	31.8761	13.3118	17.8746	-0.351984	0.543061	0.93863	no	down	17.8746	-0.444833	0.458525	0.932776	no	down	17.8746	0.253864	0.569354	0.998228	no	up	17.8746	0.0641872	0.895032	0.984275	no	up	17.8746
Brms1l	0	1	8	3	0	7	4	4	8	1	3	5	0	0.873466	4.44	4.50087	0	10.0798	3.02285	3.26196	8.84232	1.46794	3.54179	2.55997	3.54925	0.370497	0.586722	0.950143	no	up	3.54925	1.8461	0.00805523	0.172687	no	up	3.54925	-0.63884	0.332937	0.967426	no	down	3.54925	-1.03564	0.133402	0.525091	no	down	3.54925
Brox	11	2	8	2	3	8	8	10	6	7	4	5	8.64091	1.74693	4.44	3.00058	4.43625	11.5198	6.04571	8.15489	6.63174	10.2756	4.72239	2.55997	6.01457	0.360398	0.583454	0.949415	no	up	6.01457	0.656084	0.3343	0.884676	no	up	6.01457	-0.284706	0.62972	0.998228	no	down	6.01457	0.285127	0.652927	0.915589	no	up	6.01457
Brpf1	19	23	32	14	21	13	32	23	26	15	38	21	14.9252	20.0897	17.76	21.0041	31.0538	18.7197	24.1828	18.7563	28.7375	22.0191	44.8627	10.7519	22.7386	-0.268818	0.629372	0.953918	no	down	22.7386	0.113529	0.84594	0.996303	no	up	22.7386	0.0680716	0.874468	1	no	up	22.7386	-0.328837	0.490138	0.857956	no	down	22.7386
Brpf3	26	16	18	17	13	12	22	22	12	10	15	33	20.424	13.9755	9.99001	25.5049	19.2238	17.2797	16.6257	17.9408	13.2635	14.6794	17.709	16.8958	16.9593	0.0894384	0.870899	0.980425	no	up	16.9593	-0.00341535	0.995236	1	no	down	16.9593	0.0379724	0.929265	1	no	up	16.9593	-0.00345511	0.99404	1	no	down	16.9593
Brwd1	9	10	11	0	4	4	8	12	2	6	3	11	7.06983	8.73466	6.105	0	5.915	5.75991	6.04571	9.78587	2.21058	8.80765	3.54179	5.63193	5.80066	-0.0622896	0.925236	0.990855	no	down	5.80066	-0.315547	0.642074	0.979441	no	down	5.80066	-0.0495422	0.933811	1	no	down	5.80066	0.627429	0.319965	0.755904	no	up	5.80066
Bscl2	79	94	130	33	56	48	80	84	45	52	118	220	62.0574	82.1058	72.1501	49.5096	82.81	69.1189	60.4571	68.5011	49.7381	76.333	139.311	112.639	77.0609	0.208844	0.604855	0.953295	no	up	77.0609	-0.0473809	0.910617	1	no	down	77.0609	0.840227	0.00378683	0.161235	no	up	77.0609	0.0700856	0.828534	0.96832	no	up	77.0609
Bsdc1	69	51	64	43	43	41	59	57	44	27	49	88	54.2021	44.5468	35.52	64.5125	63.5863	59.0391	44.5871	46.4829	48.6328	39.6344	57.8493	45.0554	50.3041	0.305786	0.466099	0.924878	no	up	50.3041	0.221344	0.614692	0.97681	no	up	50.3041	0.0298601	0.923635	1	no	up	50.3041	-0.0951991	0.779854	0.953613	no	down	50.3041
Bsg	220	195	352	110	107	123	195	245	199	204	327	371	172.818	170.326	195.36	165.032	158.226	177.117	147.364	199.795	219.953	299.46	386.056	189.95	206.788	-0.0770586	0.831953	0.976263	no	down	206.788	0.0514537	0.893128	0.998363	no	up	206.788	0.599125	0.0226373	0.417748	no	up	206.788	-0.013156	0.964342	0.993843	no	down	206.788
Bst1	1	2	6	0	0	0	1	2	1	2	0	4	0.785537	1.74693	3.33	0	0	0	0.755714	1.63098	1.10529	2.93588	0	2.04797	1.19486	-0.230045	0.700834	0.965284	no	down	1.19486	-0.273938	0.638227	0.979441	no	down	1.19486	0.228015	0.742382	0.998228	no	up	1.19486	-0.0654996	0.922872	0.986624	no	down	1.19486
Gchfr	558	583	208	49	59	133	90	57	38	85	75	200	438.33	509.231	115.44	73.5142	87.2463	191.517	68.0142	46.4829	42.001	124.775	88.5449	102.399	157.291	1.7602	8.31762e-07	0.000149086	yes	up	157.291	-1.27373	0.000463892	0.0225629	yes	down	157.291	0.952968	0.000429168	0.0369693	no	up	157.291	2.23876	2.15833e-15	5.96871e-13	yes	up	190.71
Btaf1	4	13	12	4	6	11	14	16	10	6	3	15	3.14215	11.3551	6.66001	6.00116	8.8725	15.8398	10.58	13.0478	11.0529	8.80765	3.54179	7.6799	8.88172	0.217078	0.722636	0.968848	no	up	8.88172	0.776919	0.22651	0.809897	no	up	8.88172	-0.651049	0.213499	0.907353	no	down	8.88172	0.0249306	0.965124	0.994087	no	up	8.88172
Btbd1	14	20	25	6	3	12	25	8	6	3	7	23	10.9975	17.4693	13.875	9.00174	4.43625	17.2797	18.8928	6.52391	6.63174	4.40383	8.26419	11.7759	10.796	0.443657	0.470704	0.927136	no	up	10.796	0.134515	0.832169	0.994865	no	up	10.796	-0.277248	0.597183	0.998228	no	down	10.796	0.450267	0.4164	0.824369	no	up	10.796
Btbd2	1	3	11	3	0	2	3	5	7	4	6	14	0.785537	2.6204	6.105	4.50087	0	2.87996	2.26714	4.07745	7.73703	5.87177	7.08359	7.16791	4.25805	-0.326449	0.627194	0.953615	no	down	4.25805	0.487338	0.480027	0.938244	no	up	4.25805	0.429738	0.493223	0.998228	no	up	4.25805	-0.647599	0.336581	0.77014	no	down	4.25805
Btbd6	16	17	19	4	5	10	10	7	5	5	9	15	12.5686	14.8489	10.545	6.00116	7.39375	14.3998	7.55714	5.70842	5.52645	7.33971	10.6254	7.6799	9.18285	0.88847	0.1447	0.726337	no	up	9.18285	-0.0355166	0.954129	1	no	down	9.18285	0.352972	0.49157	0.998228	no	up	9.18285	0.588255	0.266846	0.709172	no	up	9.18285
Btc	1	1	3	0	1	6	11	10	2	2	1	4	0.785537	0.873466	1.665	0	1.47875	8.63987	8.31285	8.15489	2.21058	2.93588	1.1806	2.04797	3.19045	-0.102076	0.880573	0.983095	no	down	3.19045	1.51225	0.0294574	0.387916	no	up	3.19045	-1.15034	0.082555	0.714075	no	down	3.19045	-0.0792332	0.909673	0.985015	no	down	3.19045
Btd	72	85	168	67	59	48	79	89	81	57	112	144	56.5587	74.2446	93.2401	100.519	87.2463	69.1189	59.7014	72.5785	89.5285	83.6727	132.227	73.7271	82.6969	-0.069035	0.86142	0.979515	no	down	82.6969	0.0896097	0.829568	0.994865	no	up	82.6969	0.365223	0.197211	0.900732	no	up	82.6969	-0.491832	0.118719	0.49615	no	down	82.6969
Btf3	2	0	8	1	1	2	2	0	1	2	0	2	1.57107	0	4.44	1.50029	1.47875	2.87996	1.51143	0	1.10529	2.93588	0	1.02399	1.53722	0.572882	0.369637	0.893775	no	up	1.53722	0.536248	0.391768	0.915064	no	up	1.53722	0.206661	0.767789	0.998228	no	up	1.53722	-0.746904	0.280161	0.722561	no	down	1.53722
Btf3l4	4	10	3	2	0	0	5	5	0	0	0	0	3.14215	8.73466	1.665	3.00058	0	0	3.77857	4.07745	0	0	0	0	2.0332	-0.744942	0.238101	0.824047	no	down	2.0332	-1.3303	0.0338576	0.410662	no	down	2.0332	-1.40825	0.0436115	0.552588	no	down	2.0332	1.01918	0.145647	0.546678	no	up	2.0332
Btg2	6	7	41	29	13	21	29	45	47	19	26	85	4.71322	6.11426	22.755	43.5084	19.2238	30.2395	21.9157	36.697	51.9486	27.8909	30.6956	43.5195	28.2685	-0.30795	0.547366	0.940187	no	down	28.2685	1.96215	0.000622341	0.0281479	no	up	28.2685	-0.0681809	0.85964	1	no	down	28.2685	-1.91583	6.85074e-05	0.00209174	no	down	28.2685
Btg3	2	0	1	0	0	5	2	4	7	1	1	4	1.57107	0	0.555	0	0	7.19989	1.51143	3.26196	7.73703	1.46794	1.1806	2.04797	2.21107	0.0724597	0.914512	0.989087	no	up	2.21107	1.22148	0.0682054	0.558984	no	up	2.21107	-0.809332	0.243941	0.925941	no	down	2.21107	0.446443	0.522002	0.87079	no	up	2.21107
Bub3	19	34	38	13	22	16	25	31	15	16	19	49	14.9252	29.6978	21.09	19.5038	32.5325	23.0396	18.8928	25.2802	16.5794	23.4871	22.4314	25.0877	22.7123	0.159024	0.756732	0.972449	no	up	22.7123	0.0445314	0.933599	1	no	up	22.7123	0.205397	0.596931	0.998228	no	up	22.7123	-0.104514	0.804692	0.961315	no	down	22.7123
Bud13	6	3	6	1	4	1	5	3	6	1	1	3	4.71322	2.6204	3.33	1.50029	5.915	1.43998	3.77857	2.44647	6.63174	1.46794	1.1806	1.53598	3.04668	-0.659857	0.322257	0.867387	no	down	3.04668	-0.493357	0.465828	0.933973	no	down	3.04668	-0.974912	0.144845	0.848125	no	down	3.04668	0.0126989	0.985069	0.998608	no	up	3.04668
Bud31	28	23	45	10	7	22	51	30	27	15	16	39	21.995	20.0897	24.975	15.0029	10.3513	31.6795	38.5414	24.4647	29.8428	22.0191	18.8896	19.9677	23.1516	-0.0329243	0.947096	0.996684	no	down	23.1516	0.477487	0.36305	0.902016	no	up	23.1516	-0.569077	0.137578	0.836967	no	down	23.1516	0.222199	0.606062	0.899408	no	up	23.1516
Bysl	8	6	11	4	12	6	15	13	13	4	7	19	6.2843	5.2408	6.105	6.00116	17.745	8.63987	11.3357	10.6014	14.3688	5.87177	8.26419	9.72788	9.18215	-0.406499	0.51103	0.935282	no	down	9.18215	0.437823	0.502074	0.945553	no	up	9.18215	-0.468913	0.359086	0.976565	no	down	9.18215	-0.546881	0.332516	0.768029	no	down	9.18215
Bzw1	9	11	20	9	10	7	15	11	7	4	4	38	7.06983	9.60813	11.1	13.5026	14.7875	10.0798	11.3357	8.97038	7.73703	5.87177	4.72239	19.4558	10.3534	0.0884394	0.886696	0.98532	no	up	10.3534	0.219318	0.733701	0.990992	no	up	10.3534	0.181346	0.724111	0.998228	no	up	10.3534	-0.515516	0.349325	0.777983	no	down	10.3534
Bzw2	10	9	21	0	7	3	13	17	8	4	13	22	7.85537	7.86119	11.655	0	10.3513	4.31993	9.82428	13.8633	8.84232	5.87177	15.3478	11.2639	8.92134	-0.763811	0.23288	0.819573	no	down	8.92134	-0.3801	0.567205	0.960876	no	down	8.92134	0.00784131	0.988241	1	no	up	8.92134	0.00277796	0.9962	1	no	up	8.92134
C030006K11Rik	38	52	46	17	9	15	36	23	13	11	14	36	29.8504	45.4202	25.53	25.5049	13.3088	21.5997	27.2057	18.7563	14.3688	16.1474	16.5284	18.4318	22.721	0.0912295	0.860267	0.979131	no	up	22.721	-0.70322	0.186268	0.778921	no	down	22.721	-0.219046	0.583761	0.998228	no	down	22.721	0.698818	0.094021	0.441679	no	up	22.721
C130074G19Rik	98	89	200	81	47	59	78	73	86	68	111	212	76.9826	77.7385	111	121.523	69.5013	84.9587	58.9457	59.5307	95.055	99.8201	131.046	108.543	91.2204	0.259709	0.502965	0.93483	no	up	91.2204	0.130473	0.748402	0.990992	no	up	91.2204	0.651821	0.0199305	0.391974	no	up	91.2204	-0.367577	0.235451	0.677246	no	down	91.2204
C1galt1c1	11	11	9	5	7	13	3	4	2	3	1	9	8.64091	9.60813	4.995	7.50145	10.3513	18.7197	2.26714	3.26196	2.21058	4.40383	1.1806	4.60794	6.47904	1.92725	0.00333529	0.109968	no	up	6.47904	0.59762	0.362117	0.901535	no	up	6.47904	0.303552	0.616102	0.998228	no	up	6.47904	0.238907	0.685245	0.927286	no	up	6.47904
Cmah	153	112	128	18	28	13	15	6	4	13	26	56	120.187	97.8282	71.0401	27.0052	41.405	18.7197	11.3357	4.89294	4.42116	19.0832	30.6956	28.6716	39.6071	1.30673	0.0159749	0.294774	no	up	39.6071	-2.20485	2.78224e-05	0.00269293	yes	down	39.6071	1.65148	9.38153e-05	0.0137582	yes	up	39.6071	1.06677	0.00622556	0.0726866	no	up	648.79
Cyp7b1	305	157	32	7	11	8	13	10	3	4	3	50	239.589	137.134	17.76	10.502	16.2663	11.5198	9.82428	8.15489	3.31587	5.87177	3.54179	25.5997	40.7566	0.731169	0.217713	0.80816	no	up	40.7566	-3.35485	1.07026e-08	5.45214e-06	yes	down	40.7566	0.692631	0.150646	0.859835	no	up	40.7566	3.206	1.02712e-11	1.65691e-09	yes	up	103.823
C1qbp	137	118	130	46	58	51	97	90	65	47	42	167	107.619	103.069	72.1501	69.0133	85.7675	73.4389	73.3042	73.394	71.8439	68.9933	49.5851	85.5029	77.8067	0.0180725	0.961358	0.999928	no	up	77.8067	-0.488249	0.208516	0.796459	no	down	77.8067	-0.0740071	0.783134	0.998228	no	down	77.8067	0.459053	0.115182	0.489395	no	up	77.8067
C1qc	65	70	306	51	117	153	149	260	227	222	76	230	51.0599	61.1426	169.83	76.5148	173.014	220.317	112.601	212.027	250.901	325.883	89.7255	117.759	155.065	0.0625499	0.915207	0.989087	no	up	155.065	1.48849	0.0155329	0.266229	no	up	155.065	-0.0990526	0.838122	1	no	down	155.065	-1.03512	0.0491267	0.305786	no	down	155.065
C1qtnf1	17	12	20	9	3	13	15	14	14	4	7	11	13.3541	10.4816	11.1	13.5026	4.43625	18.7197	11.3357	11.4168	15.4741	5.87177	8.26419	5.63193	10.7991	0.35859	0.53748	0.93863	no	up	10.7991	0.435076	0.472981	0.936306	no	up	10.7991	-0.808577	0.10158	0.773556	no	down	10.7991	0.231267	0.656187	0.917145	no	up	10.7991
C1qtnf6	3	1	8	0	3	5	9	6	11	3	7	10	2.35661	0.873466	4.44	0	4.43625	7.19989	6.80142	4.89294	12.1582	4.40383	8.26419	5.11994	5.07889	-0.277596	0.675855	0.961575	no	down	5.07889	1.14672	0.0989384	0.655103	no	up	5.07889	-0.326699	0.584686	0.998228	no	down	5.07889	-0.464914	0.484467	0.855374	no	down	5.07889
C1ra	238	239	520	209	184	87	304	247	196	134	234	573	186.958	208.758	288.6	313.561	272.09	125.278	229.737	201.426	216.637	196.704	276.26	293.372	234.115	-0.721719	0.0220673	0.3473	no	down	234.115	-0.599101	0.0707448	0.569086	no	down	234.115	0.244851	0.259076	0.931847	no	up	234.115	-0.543927	0.0240156	0.192582	no	down	234.115
C1rl	170	215	233	152	126	70	176	207	141	81	177	254	133.541	187.795	129.315	228.044	186.323	100.798	133.006	168.806	155.846	118.903	208.966	130.046	156.782	-0.525186	0.172729	0.756822	no	down	156.782	-0.594339	0.141765	0.732589	no	down	156.782	-0.000717331	0.997936	1	no	down	156.782	-0.157996	0.604679	0.898713	no	down	156.782
C1s1	419	381	677	286	215	218	395	397	274	215	300	770	329.14	332.791	375.735	429.083	317.931	313.915	298.507	323.749	302.85	315.608	354.179	394.235	340.644	0.0291882	0.917454	0.989278	no	up	340.644	-0.07072	0.811732	0.994865	no	down	340.644	0.202136	0.314382	0.9593	no	up	340.644	-0.17345	0.436276	0.830366	no	down	340.644
Cyp27a1	1021	755	409	156	169	240	330	185	145	142	185	583	802.033	659.467	226.995	234.045	249.909	345.595	249.385	150.866	160.267	208.448	218.411	298.492	316.993	0.846366	0.0105365	0.223938	no	up	316.993	-1.04306	0.00255673	0.0806079	no	down	316.993	0.365198	0.133782	0.829297	no	up	316.993	1.56217	3.78106e-09	3.73437e-07	yes	up	316.993
C2cd2	45	31	32	9	19	18	26	16	13	15	25	61	35.3492	27.0774	17.76	13.5026	28.0963	25.9196	19.6486	13.0478	14.3688	22.0191	29.515	31.2316	23.128	0.631257	0.214345	0.806627	no	up	23.128	-0.261724	0.614394	0.97681	no	down	23.128	0.756874	0.0499396	0.587322	no	up	23.128	0.611535	0.139579	0.536319	no	up	23.128
C2cd2l	54	64	38	14	11	25	36	39	22	13	36	35	42.419	55.9018	21.09	21.0041	16.2663	35.9994	27.2057	31.8041	24.3164	19.0832	42.5015	17.9198	29.6259	0.307542	0.527331	0.93863	no	up	29.6259	-0.434512	0.387073	0.909561	no	down	29.6259	-0.0911553	0.807158	1	no	down	29.6259	1.19971	0.00312332	0.0437491	no	up	29.6259
C2cd3	6	6	14	4	7	2	14	7	4	5	6	16	4.71322	5.2408	7.77001	6.00116	10.3513	2.87996	10.58	5.70842	4.42116	7.33971	7.08359	8.1919	6.6901	-0.623133	0.336188	0.873466	no	down	6.6901	-0.241872	0.718865	0.989289	no	down	6.6901	0.0918202	0.866443	1	no	up	6.6901	-0.531286	0.36838	0.794127	no	down	6.6901
C2cd4d	3	6	4	2	1	0	1	1	0	4	1	0	2.35661	5.2408	2.22	3.00058	1.47875	0	0.755714	0.815489	0	5.87177	1.1806	0	1.91003	0.258983	0.680306	0.963194	no	up	1.91003	-0.941763	0.133109	0.718937	no	down	1.91003	0.752851	0.283016	0.942786	no	up	1.91003	0.370456	0.596837	0.898713	no	up	1.91003
C2cd5	6	3	13	2	2	4	12	4	3	3	9	6	4.71322	2.6204	7.21501	3.00058	2.9575	5.75991	9.06856	3.26196	3.31587	4.40383	10.6254	3.07196	5.00118	0.0261822	0.968848	1	no	up	5.00118	0.370798	0.590526	0.967913	no	up	5.00118	0.0950357	0.876824	1	no	up	5.00118	-0.226873	0.727693	0.938047	no	down	5.00118
C3	2801	3210	9589	3504	2982	2014	6000	4368	3108	2638	5916	10980	2200.29	2803.83	5321.9	5257.02	4409.63	2900.11	4534.28	3562.06	3435.24	3872.43	6984.42	5621.69	4241.91	-0.375157	0.233997	0.820757	no	down	4241.91	0.219122	0.511072	0.946549	no	up	4241.91	0.500916	0.0296286	0.472489	no	up	4241.91	-0.96213	0.000168522	0.00435301	no	down	4241.91
C330006A16Rik	68	63	78	13	16	24	30	34	22	22	23	68	53.4165	55.0284	43.29	19.5038	23.66	34.5595	22.6714	27.7266	24.3164	32.2947	27.1538	34.8156	33.2031	0.435582	0.355896	0.885811	no	up	33.2031	-0.599053	0.215352	0.803816	no	down	33.2031	0.321449	0.365033	0.977675	no	up	33.2031	0.771652	0.0398907	0.270001	no	up	33.2031
C330018D20Rik	7	13	20	5	5	5	11	5	3	6	3	19	5.49876	11.3551	11.1	7.50145	7.39375	7.19989	8.31285	4.07745	3.31587	8.80765	3.54179	9.72788	7.31937	0.34798	0.591812	0.952161	no	up	7.31937	-0.156827	0.812833	0.994865	no	down	7.31937	0.393591	0.482242	0.998228	no	up	7.31937	-0.0874121	0.880412	0.981661	no	down	7.31937
C330021F23Rik	2	7	1	0	1	0	1	0	0	0	0	2	1.57107	6.11426	0.555	0	1.47875	0	0.755714	0	0	0	0	1.02399	0.958232	0.19866	0.717915	0.967763	no	up	0.958232	-1.10668	0.0426382	0.455454	no	down	0.958232	0.141307	0.829231	1	no	up	0.958232	1.01357	0.119095	0.496508	no	up	0.958232
C4a	34	34	39	11	22	13	24	29	12	17	29	57	26.7083	29.6978	21.645	16.5032	32.5325	18.7197	18.1371	23.6492	13.2635	24.955	34.2373	29.1836	24.1027	0.0659755	0.8977	0.986286	no	up	24.1027	-0.482933	0.360217	0.900299	no	down	24.1027	0.619913	0.0990048	0.768803	no	up	24.1027	0.243291	0.549658	0.882959	no	up	24.1027
Dpys	420	428	328	76	95	154	122	74	48	92	122	270	329.926	373.843	182.04	114.022	140.481	221.757	92.1971	60.3462	53.0539	135.051	144.033	138.238	165.416	1.59318	5.31307e-06	0.000714239	yes	up	165.416	-0.658345	0.0675585	0.556241	no	down	165.416	0.971671	0.000211301	0.0219912	no	up	165.416	1.20233	1.40552e-05	0.000539843	yes	up	1188.98
C4bp	258	238	850	301	192	105	311	317	183	148	223	808	202.669	207.885	471.75	451.587	283.92	151.198	235.027	258.51	202.268	217.255	263.273	413.691	279.919	-0.541135	0.140572	0.721417	no	down	279.919	-0.374755	0.332785	0.883939	no	down	279.919	0.357104	0.17644	0.885059	no	up	279.919	-0.934778	0.00137499	0.0235967	no	down	279.919
C4bp-ps1	0	5	4	1	0	1	0	2	1	0	1	7	0	4.36733	2.22	1.50029	0	1.43998	0	1.63098	1.10529	0	1.1806	3.58396	1.41904	0.272756	0.657533	0.95819	no	up	1.41904	-0.215317	0.721561	0.989289	no	down	1.41904	0.407448	0.557751	0.998228	no	up	1.41904	0.259621	0.70387	0.932106	no	up	1.41904
Cyp2c29	2940	4000	791	225	320	597	776	325	104	332	140	420	2309.48	3493.86	439.005	337.565	473.2	859.667	586.434	265.034	114.95	487.357	165.284	215.037	812.24	1.07948	0.0792535	0.600495	no	up	812.24	-1.48051	0.0205694	0.316662	no	down	812.24	-0.129191	0.804329	1	no	down	812.24	2.25559	5.16345e-05	0.00165487	yes	up	812.24
C730027H18Rik	5	3	1	0	0	1	5	5	3	1	2	6	3.92769	2.6204	0.555	0	0	1.43998	3.77857	4.07745	3.31587	1.46794	2.3612	3.07196	2.218	-0.700791	0.28867	0.850713	no	down	2.218	-0.507918	0.444332	0.930542	no	down	2.218	-0.427881	0.530346	0.998228	no	down	2.218	1.37543	0.0498671	0.308873	no	up	2.218
C730036E19Rik	21	19	16	6	3	0	0	1	1	3	4	5	16.4963	16.5959	8.88001	9.00174	4.43625	0	0	0.815489	1.10529	4.40383	4.72239	2.55997	5.75142	0.659659	0.331697	0.871409	no	up	5.75142	-2.38972	0.000286322	0.0156571	no	down	5.75142	1.36264	0.0362355	0.514811	no	up	5.75142	0.868076	0.144655	0.545218	no	up	5.75142
C77080	97	99	97	30	44	67	145	117	98	53	71	119	76.1971	86.4731	53.835	45.0087	65.065	96.4785	109.578	95.4122	108.318	77.8009	83.8225	60.9272	79.9098	-0.129277	0.715953	0.96735	no	down	79.9098	0.220168	0.557766	0.959334	no	up	79.9098	-0.492816	0.0560617	0.61304	no	down	79.9098	0.550828	0.0603684	0.348631	no	up	79.9098
C87436	12	4	7	2	7	4	4	7	2	4	3	7	9.42645	3.49386	3.885	3.00058	10.3513	5.75991	3.02285	5.70842	2.21058	5.87177	3.54179	3.58396	4.98804	0.407362	0.54478	0.93892	no	up	4.98804	-0.172062	0.80097	0.993467	no	down	4.98804	0.130991	0.832762	1	no	up	4.98804	0.159269	0.801755	0.960651	no	up	4.98804
Cyp4f14	608	510	830	247	295	118	119	113	106	128	230	515	477.607	445.468	460.65	370.572	436.231	169.917	89.9299	92.1503	117.161	187.897	271.538	263.677	281.9	0.778698	0.0144639	0.275041	no	up	281.9	-1.36755	3.06201e-05	0.00287739	yes	down	281.9	1.24845	4.55683e-08	4.90062e-05	yes	up	281.9	0.111741	0.641889	0.910707	no	up	257.237
Gstm6	284	190	77	41	40	110	50	64	45	32	64	220	223.093	165.959	42.735	61.5119	59.15	158.398	37.7857	52.1913	49.7381	46.9742	75.5583	112.639	90.4776	1.61292	7.34965e-05	0.00624011	yes	up	90.4776	-0.330138	0.430504	0.92589	no	down	90.4776	0.743862	0.0170361	0.361252	no	up	90.4776	1.74649	1.82911e-07	1.22097e-05	yes	up	100.214
Il1rap	254	265	167	50	50	43	40	24	15	29	19	119	199.526	231.468	92.6851	75.0145	73.9375	61.919	30.2285	19.5717	16.5794	42.5703	22.4314	60.9272	77.2383	1.36841	0.00199757	0.0789164	no	up	77.2383	-1.67571	0.000161353	0.0101412	yes	down	77.2383	0.874083	0.0104254	0.282654	no	up	77.2383	1.3105	9.76864e-05	0.00281401	yes	up	39.6071
Cideb	691	575	603	215	218	347	268	351	185	219	287	680	542.806	502.243	334.665	322.562	322.368	499.672	202.531	286.237	204.479	321.479	338.832	348.156	352.169	1.06827	0.000156828	0.0114995	yes	up	352.169	-0.0767182	0.795555	0.992799	no	down	352.169	0.528575	0.0104007	0.282654	no	up	352.169	0.657895	0.00355061	0.0481997	no	up	111.79
C920025E04Rik	2	1	3	1	1	11	14	15	11	2	2	8	1.57107	0.873466	1.665	1.50029	1.47875	15.8398	10.58	12.2323	12.1582	2.93588	2.3612	4.09595	5.60766	-0.0171782	0.978631	1	no	down	5.60766	2.13748	0.00198981	0.0671059	no	up	5.60766	-1.47106	0.0115514	0.295967	no	down	5.60766	-0.0538606	0.936084	0.990112	no	down	5.60766
Caap1	9	4	9	2	1	1	7	3	2	1	1	8	7.06983	3.49386	4.995	3.00058	1.47875	1.43998	5.28999	2.44647	2.21058	1.46794	1.1806	4.09595	3.1808	-0.356902	0.594418	0.952612	no	down	3.1808	-0.765877	0.258095	0.833216	no	down	3.1808	-0.279205	0.674412	0.998228	no	down	3.1808	0.401835	0.552625	0.883432	no	up	3.1808
Cab39	33	21	73	18	22	20	35	38	35	19	24	52	25.9227	18.3428	40.515	27.0052	32.5325	28.7996	26.45	30.9886	38.6852	27.8909	28.3344	26.6237	29.3409	-0.135076	0.773144	0.974332	no	down	29.3409	0.33733	0.496404	0.944113	no	up	29.3409	-0.195137	0.571749	0.998228	no	down	29.3409	-0.565454	0.140757	0.538833	no	down	29.3409
Cab39l	41	47	31	12	11	19	17	16	7	10	10	44	32.207	41.0529	17.205	18.0035	16.2663	27.3596	12.8471	13.0478	7.73703	14.6794	11.806	22.5277	19.5616	1.07313	0.0412726	0.463778	no	up	19.5616	-0.431957	0.414335	0.919034	no	down	19.5616	0.514064	0.220817	0.9143	no	up	19.5616	0.97782	0.022259	0.183513	no	up	19.5616
Cabin1	13	13	14	9	8	9	13	13	15	15	14	20	10.212	11.3551	7.77001	13.5026	11.83	12.9598	9.82428	10.6014	16.5794	22.0191	16.5284	10.2399	12.7852	0.0647618	0.911695	0.988883	no	up	12.7852	0.20701	0.733925	0.990992	no	up	12.7852	0.316931	0.490292	0.998228	no	up	12.7852	0.0295077	0.954015	0.992322	no	up	12.7852
Cables1	1	2	3	3	2	1	5	1	0	1	2	6	0.785537	1.74693	1.665	4.50087	2.9575	1.43998	3.77857	0.815489	0	1.46794	2.3612	3.07196	2.04925	0.0423985	0.948538	0.997023	no	up	2.04925	0.167447	0.797677	0.993146	no	up	2.04925	0.320479	0.645462	0.998228	no	up	2.04925	-0.593752	0.395834	0.811934	no	down	2.04925
Cables2	21	15	38	16	6	12	18	14	9	13	17	38	16.4963	13.102	21.09	24.0046	8.8725	17.2797	13.6028	11.4168	9.94761	19.0832	20.0702	19.4558	16.2018	0.476881	0.38848	0.899187	no	up	16.2018	0.174427	0.7602	0.990992	no	up	16.2018	0.656421	0.125184	0.812647	no	up	16.2018	-0.269587	0.558481	0.887153	no	down	16.2018
Cacfd1	17	21	41	15	12	12	28	20	18	6	17	34	13.3541	18.3428	22.755	22.5043	17.745	17.2797	21.16	16.3098	19.8952	8.80765	20.0702	17.4078	17.9693	-0.12513	0.814544	0.975119	no	down	17.9693	0.117491	0.833588	0.994892	no	up	17.9693	-0.245806	0.547203	0.998228	no	down	17.9693	-0.377661	0.394104	0.811693	no	down	17.9693
[truncated: 8,392 more rows]
[truncated: 5 more columns]

## Sheet: DE(2 fold p<0.05) WT vs WT+LCMV
Gene	wt_wt_lcmv.log2FoldChange	wt_wt_lcmv.padj
0610007P14Rik	1.05037	0.00284111
1110001J03Rik	1.44512	0.000330692
1810055G02Rik	1.58141	0.00282797
[truncated: 396 more rows]

## Sheet: DE  KO vs KO+LCMV
Gene	ko_ko_lcmv.log2FoldChange	ko_ko_lcmv.padj
[truncated: 167 more rows]

[truncated: 3 more sheets: DE  KO+LCMV+iNK vs KO+LCMV, DE KO+LCMV vs WT+LCMV, DE KO vs WT]
